# Supplementary material for: Mechanistic insights into triclosan-induced hepatotoxicity: A network toxicology and molecular docking approach
Source: PLoS One. 2026 Feb 25;21(2):e0333244. doi: 10.1371/journal.pone.0333244 (PMC12935200; doi:10.1371/journal.pone.0333244)
Supplement: S1 File — (XLS) [file pone.0333244.s010.xls]

## Sheet: Sheet1
TCS	liver injury
CAH5A	SLC25A6
PGH1	LRP5
MIF	ALG8
LOX15	CDH17
EST2	CYP2B6
CAH7	MAGEE1
CAH6	DPYD
PPBT	APOB
S1PR4	PRKCSH
CP1A2	GLS2
AOFB	DDIT3
AHR	DDIT1
SC6A2	GADD45G
CAH4	PHKG2
SC6A3	DNAJB11
THB	RNF220
NOS3	ALPL
DRD1	RINT1
ALDR	FOCAD
PGH2	LARS1
CNR1	NORAD
TF65	MARS1
CAH12	TRMU
RIPK2	HADHA
GPBAR	GADD45B
SC6A4	FLD1
CAH13	NBAS
EST1	MDC1
NR2E3	DDIAS
AOFA	SEC63
DUS3	FMO1
ABCG2	PDRG1
DHB2	PHKA2
MDM2	PKLR
DRD5	GADD45GIP1
CAH5B	DDIT4
CP19A	DDIT4L
CNR2	HSD17B13
MCL1	MC1R
A4	AGXT
MK11	HLA-B
MP2K1	FMO4
5HT1E	DRAM2
THA	TAJ
CAH14	DDB1
TLR9	XPC
RAC1	FABP1
LOX5	LCO
EGFR	LEAP2
CBR1	COX7A2
TTR	ARG1
AKR1B1	CPT1A
PARP1	NINJ2
EGLN1	GYS2
VEGFA	PYGL
KDR	PHKB
HDAC6	PFKL
HDAC2	DDI2
HDAC8	PANDAR
TYMS	DDB2
KCNMA1	DDI1
FADS1	DRAM1
AURKA	ABBP2
ALOX15	EVR4
CXCR2	FCHL2
GRM5	GSD9A
FLT1	HPPA
CTSV	HPPC
CTSL	HPPO
DUSP3	ILFS1
CHRNA7	ILFS2
CHRNA3	ILLD
CHRNA4	LR3
ALPL	METRS
SRC	OPPG
ACOX1	PKD6
ACOX3	PYKL
IL1B	TTD9
ACOX2	C11orf82
ACOXL	C20orf126
MMP13	CHOP10
TMPRSS11D	CMM5
NR1I2	CMT2U
CYP3A4	CNSHA2
IYD	CORD21
ERCC1	CRIF1
HS90A	DJ9
KCMA1	EFVM
PARG	FLDP
SDF1	HPPI
TTHY	HPT1
XPF	KIAA0170
ESR1	KIAA1587
TNF	LDLCQ4
AR	LFIS
PPARG	LRP7
CCND1	MTRNS
FSHB	OPTA1
CAT	PCLD1
FASN	PCLD3
NR1I3	RTP801
S100G	SCOLIV
BAX	SOPH
CDH1	TNSALP
LHB	XLG
IGFBP1	ANT3
C3	BMND1
CDKN1A	CDG1H
CTSB	CDH16
CXCR4	CYP2B
CYP7A1	DAMAGE
HMOX1	DPD
IL6	FLDB
MMP9	G19P1
NANOG	GA
ADH1C	GADD153
CDH2	GADD45
COL1A1	GRP17
COL1A2	GSD9C
DDIT3	HEDJ
GJA1	HLD23
MAPK8	HOPS
MAPK9	ILFS3
MMP2	KIAA1797
PLAU	LARS
PPARA	LINC00657
PTGS2	MARS
SLC51A	MTO2
SLC51B	MTPA
SNAI2	MYD118
SOD2	NAFLD1
STAR	NAFLD2
THRB	NAG
TLR3	NFBD1
TPO	NOXIN
ABCC2	PCLD2
ACAT2	PCLD4
ACHE	PDRG
ACTA2	PHK
AKT1	PK1
ALDH1A1	PRG6
BCL2	REDD1
CACNA1B	REDD2
CASP3	SCDR9
CDKN2A	SHEP2
CEBPA	SPAT
CRIP2	SPDA1
CTSD	SPG70
CYB5R2	TMEM77
CYP19A1	TROY
CYP2B1	WHIKERS
CYP2B6	XPCC
CYP2C23A	PKHD1
CYP3A23-3A1	PKD1
CYP4V2	TP53
DGAT2	GANAB
DLAT	PNPLA3
ESD	CTNNB1
ESR2	TNF
FHOD3	HNF4A
GATM	GPT
GDF2	HFE
GLUD1	UGT1A1
HMOX2	MIR7-3HG
HSD3B6	ALB
HSPA5	APC
IL1R1	IL6
IL25	CYP3A4
JUN	LOC126859690
MDH1	INS
MOGAT1	SERPINA1
MT4	RYR1
MX1	SLCO1B1
MYL2	SLC17A5
NFE2L2	NR1H4
NR0B2	ATP7B
NR1H4	POLG
PPIF	PPARG
PPP1R3C	TGFB1
PRDX1	MET
PRL	MIR122
RELA	ABCB11
RPL12	CYP2E1
RSAD2	ABCC2
RYR1	HNF1A
S100A8	KRAS
SCD	ABCB4
SLC2A4	TERT
SNAI1	H19
SORD	EGFR
SREBF1	PIK3CA
SULT1C3	LMNA
SULT2A1	SLC25A13
TNFSF10	STAT3
TRIM25	AKT1
TUBB3	MTHFR
UGT1A1	TSC2
YWHAZ	IFNG
AADAT	MIR21
AASS	GGT1
ABCB11	ABCB1
ABCC3	AFP
ABCC4	PPARA
ABCD3	F2
ABCG1	CBS
ACAA1	CP
ACAD11	HNF1B
ACAD9	CYP1A2
ACAT1	CASP8
ACSF2	CYP2A6
ACSL1	FAH
ACTG1	INSR
ADH6	KIT
ADIPOQ	APOE
AGL	ASS1
AKR1A1	BRAF
AKR1D1	NR1H3
ALAS1	G6PC1
ALDH3A2	GLUL
ALDH6A1	HAMP
ALDOB	OTC
ANPEP	SLC11A2
APCDD1L	PTEN
APELA	CDKN2A
APOBA	GFER
APOLD1	IL10
AQP1	ATM
ARHGDIB	CCND1
ARHGEF3	HULC
ARID5B	ALDOB
ASCL1	UGT1A9
ATF3	LIPA
ATP2A2	MALAT1
ATP5F1AW	MEG3
ATP5G3	SOD1
ATPIF1	MIR34A
BAMBI	FAS
BHMT	MIR27A
BMP2	SLCO1B3
BMP6	MIR17
BUB1	CYP7A1
C22ORF39	ICAM1
CA5B	KRT18
CA9	CYP2D6
CALR	TSC1
CANX	SLC2A2
CARMIL1	NR1H2
CASP8AP2	GAS5
CASP9	ATP8B1
CCL19	NOTCH1
CCT4	ADIPOQ
CCT6A	PC
CCT7	TPMT
CD300A	NR1I2
CD36	BCS1L
CD81	ALDH2
CD93	UGT1A6
CDCA7	VDR
CEBPB	APOA1
CEMIP	AXIN1
CL2	SMAD4
CLDN6	TFR2
CMPK2	ERBB2
CNMD	CFTR
COASY	CPT2
COL14A1	CYP2C19
COL3A1	KRT7
COL5A1	UGT1A7
COX5B	IL1B
CP	GNAS
CPT1A	MYC
CPXM2	FASLG
CREM	CRP
CRIP1	JAG1
CSF1	MMUT
CYB5A	SLC40A1
CYP11A1	GCK
CYP1B1	HLA-DRB1
CYP2B2	MIRLET7C
CYP4B1	MPV17
DAP	CAT
DAPK2	ACADVL
DBI	MIR126
DDOST	UGT1A4
DECR1	HGF
DEFB4A	GSTM1
DERL3	TYMS
DGKZ	MIR22
DHRS9	HRAS
DLD	HMOX1
DNMT1	NPC1
DNPEP	TF
DUSP5	GBA1
DYNLL1	MIR30A
E2F7	TTR
EEF1A2	CYP2C9
EEF2	HOTAIR
EGLN3	NRAS
EIF1AY	TYMP
EPB42	NOTCH2
EPSTI1	BRCA2
ERP29	HJV
ETFA	GPC3
FABP1	TJP2
FADS6	SLC37A4
FAH	DGUOK
FBP1	FBP1
FBXO2	ABCC3
FGB	ASL
FH	NF1
FLG	GBE1
FLG2	RAF1
FMO1	POLG2
FSHR	AGL
FST	SOD2-OT1
FTO	IL12RB1
FZD1	IGF2R
G0S2	FBN1
G3BP1	DCDC2
GADD45G	SLC2A1
GAMT	MIR155
GAPDH	TMEM67
GART	ALG9
GBP	LDLR
GDF5	PMS2
GGACT	PVT1
GGT5	CDC25A
GLDC	PTPN11
GLRX	UGT1A
GLUL	FECH
GNGT1	AGT
GOT2	SRC
GPI	PMM2
GPR182	YAP1
GST	IL2
GSTK1	MIR200A
GSTO1	MIR15A
GSTT1	SLC10A1
GSTZ1	AMACR
H1-01	YARS1
H1-1L	MTTP
HACD2	MIR29A
HADHA	UGT1A8
HADHB	MAP2K1
HAGH	BAX
HAL	IFNA1
HAO2	VEGFA
HBAA	ACADM
HBAD	MIR150
HBBA	AKR1D1
HCRT	GAA
HDGF	EGF
HERC6	UGT1A10
HES4	STK11
HHATL	CYP1A1
HKDC1	MIR140
HMCN1	MIR130A
HMGCS2	IKZF1
HNRNPA1	CYP27A1
HNRNPA2B1	NBN
HNRNPH3	RET
HNRNPK	MIR200B
HPD	TNFRSF1A
HSD17B3	PPIG
HSD17B7	ABCG5
HSPA8	GSTP1
HSPD1	PEX6
IARS2	G6PD
ID3	SEPSECS
IFI6	FGFR2
IFIT3	FOXM1
IFITM1	SREBF1
IFITM3	BCL2
IGF1R	ABCA1
IL11	HMGCL
IL33	GC
IMMT	IGF1
IMPA1	CCL2
INA	MIR31
INSRR	JAK2
IRF1	SOD2
IRX1	MIR125A
JAK3	MIR142
JDP2	BAAT
KCNJ8	MIR132
KIFC3	FARSB
KLF15	MIR451A
KLF9	MIR212
KRT10	IL2RA
KRT14	ACE
KRT18	FGFR1
LDHB	ACOX1
LECT2	OFD1
LEFTY1	MFN2
LEFTY2	MIR214
LMNA	SMPD1
LPAR3	HSD3B7
LPCAT2	MIR203A
LPIN1	NAT2
LPL	ALAD
LRPPRC	XDH
MAF	LRP6
MATN1	BMP6
MECP2	MIR378A
MEOX1	CTLA4
METTL7A	MAPK8
MGAT2	CXCL8
MGLL	CPS1
MGST1	HMGCR
MIR134	ARID1A
MLXIPL	NAGLU
MMP3	UGT1A3
MRC1	IDH1
MT3	LEP
MTHFD1	NEAT1
MTHFD2	NOS2
MTOR	CSF3
MTTP	ALPP
MYC	EPHX1
MYCBPAP	NPC2
MYH6	PDGFRA
MYL9	GNMT
MYLIP	KRT8
MYO18A	WRAP53
MYO1C	HLA-A
NAPRT	HBB
NCL	MIRLET7D
ND4L	MIR33A
NDUFA9	SCYL1
NFAM1	EPCAM
NIPAL4	CDH1
NIPSNAP2	IDH2
NKX2-5	TUG1
NLRP3	CES1
NME2	MUC1
NOTCH1	INVS
NRG2	SEC61A1
NUCB2	ESR1
NUDT4	MIR151A
OASL	JUN
OBSCN	GUSB
OSBP	CAV1
OVALY	CYP7B1
PAH	NPHP1
PARP14	MIR27B
PCDH1	TLR4
PCK1	HMBS
PCNA	BSCL2
PDIA4	MIR26A1
PDK4	AHR
PECR	NR1I3
PEG10	MIRLET7B
PGM1	HADHB
PGM2	F5
PHB	PNPLA2
PHB2	BRCA1
PHGDH	ACADS
PHYHD1	LIG4
PIK3IP1	KRT19
PNPLA7	MIR148A
POU5F1	PSAP
PPIB	MIR183
PPP1R1A	MIR107
PRDX3	MIR223
PRDX6	VHL
PREP	GNE
PRKAR2A	CEBPA
PROX1	SLC22A5
PSAT1	CDKN3
PTGES	AKT2
PTMAP7	LPL
PTPN3	PFKFB1
PTPRM	DPYS
RACK1	SLC25A20
RBM4B	CYP3A5
RBPJ	MSH2
RET	TAT
RGN	XBP1
RHOB	HP
RHOU	IL1A
RHPN2	AKR1A1
RMDN1	MIRLET7E
RPL15	SLC25A15
RPL18	EPO
RPL19	CASP3
RPL23A	MAPK1
RPL28	FH
RPL29	NFE2L2
RPN2	SERPINC1
RPS12	STAT1
RPS2	CERNA3
RPS23	MTOR
RPS27A	ENG
S100A9	GLA
SCP2	PCSK9
SCUBE2	PIK3CG
SEC16B	MLH1
SEC31A	GJB1
SERPINA5	CEP290
SERPINB14	FOXP3
SERPINE1	MIR145
SERPINH1	UCA1
SERPINI1	GLUD1
SERTM1	IL4
SFXN3	ETFDH
SHMT1	SUCLG1
SLC10A1	CACNA1S
SLC15A2	MIR106B
SLC25A6	FTH1
SLC2A1	MIR30D
SLC5A1	BAP1
SLC6A12	MIR139
SLC7A3	DHCR7
SLCO1B1	NR5A2
SLK	RXRA
SOCS1	HADH
SOD1	ALK
SOX2	PCK2
SPTBN1	IGF2
SPTBN5	CALCA
SRL	NAGS
SRP68	CLDN1
SRPRA	FANCI
SSR1	CD40LG
ST6GAL1	FGFR3
STC2	CDKN1A
STON1	NFKB1
SULT1A1	CYCS
SULT1E1	TK2
TAGLN	NOS3
TCAP	MIR10B
TCEA3	NEK8
TDO2	MIR20A
TFF1	RAD50
TGFA	MIR146A
TGFB2	UROD
THIBZ.S	PRF1
THRA	TM6SF2
THRSP	ABCG8
TIMP2	MIR200C
TIMP3	HIF1A
TM6SF2	MIR25
TMEM229B	PAH
TMSB15B	LIPC
TNFRSF9	EPHX2
TNNC1	TCF4
TNNC2	GALT
TNNT1	NTRK1
TRIB1	MIR29C
TSLP	RUVBL1
TST	TWNK
TUBA3E	NQO1
TUFM	NR3C1
UGT2B7	RBP4
UPB1	CDKN1B
UQCRH	CXCR4
USP5	MIR191
VCAN	LCAT
VDAC2	ADA
VPS13A	NGLY1
VPS29	BDNF-AS
VRTN	GSTT1
XBP1	MYO5B
XYLB	MT-ND1
YBX1	UGT1A5
ZFYVE26	PCCA
A2M	SNCA
A2M-AS1	PTGS2
A4GALT	HLA-DQB1
AADACL2	KDR
AARD	MT-TP
ABAT	DKK3
ABCA12	APP
ABCA2	UCP2
ABCA3	MIR181A1
ABCA8	MIR23A
ABCB1	KRT20
ABCB11A	ATG7
ABCB4	LEPR
ABCB8	REN
ABCC1	CEBPB
ABCC11	MPO
ABCC12	WT1
ABCC6	SLC30A10
ABCC6P2	CD46
ABCC9	PEX5
ABCG5	MIR16-1
ABCG8	MAT1A
ABHD12B	CPOX
ABHD14B	PRMT7
ABHD17B	CD36
ABHD5	MYOM1
ABI3BP	MIR324
ABLIM1	FOXA2
ABRA	SERPINE1
ABTB2	IL6R
ABTB3	F3
ACACB	ABCG2
ACADL	CALR
ACADSB	MIR93
ACAN	MIR221
ACE	MIR215
ACE2	UMOD
ACKR3	NRG1
ACO1	PGM1
ACOT12	IFT172
ACR	ETFB
ACSBG1	FASN
ACSL4	ERBB4
ACSL5	ERCC1
ACSM3	CFH
ACSM5	HPD
ACSS3	PPARGC1A
ACTA1	NEU1
ACTB	PYGM
ACTC1	IRS1
ACTC1B	SIRT1
ACTL8	PON1
ACTN2	FOS
ACTN3	ALDH9A1
ACTR3	PRKN
ADA2	SQSTM1
ADAM12	CEP164
ADAM15	IDUA
ADAM18	ABCB7
ADAM22	TGFBR2
ADAM23	MMP9
ADAM28	UGT2B7
ADAM33	MIR30E
ADAMTS1	MIR181B1
ADAMTS12	PEX1
ADAMTS16	CDKN2B-AS1
ADAMTS16-DT	FMO3
ADAMTS2	BCHE
ADAMTS4	MIR494
ADAMTS5	KCNQ1OT1
ADAMTS8	PIK3R1
ADAMTSL1	APOC3
ADAMTSL3	WDR19
ADAMTSL5	ETFA
ADAP1	PCCB
ADCY1	MME
ADCY2	IFNA2
ADCY3	SMO
ADCY5	FUCA1
ADCY6	SLCO1A2
ADCY7	GPT2
ADCY8	B2M
ADCY9	TSHR
ADCYAP1	NTRK2
ADGRB1	FADD
ADGRD1	AXL
ADGRD1-AS1	LDHA
ADGRG1	PCAT1
ADGRG2	STXBP2
ADGRG6	MIR19A
ADH1B	RRM2B
ADH4	AR
ADH5	SLC25A4
ADK	NDUFS1
ADM	MTR
ADORA1	MIR143
ADPRHL1	GCDH
ADRA1D	MIR18A
ADRA2A	ARSA
ADRA2B	SNHG1
ADRB2	DYNC2H1
ADRM1	MSH6
ADSL	ALDOA
AFAP1L1	PPOX
AFAP1L2	PTH
AFF1	IGF2-AS
AFF2	ACTB
AFMID	NHLRC1
AFP	MIR222
AGAP4	SST
AGAP6	CREBBP
AGPAT2	SCP2
AGPAT4	FTL
AGPAT9	MIF
AGPAT9L	PEMT
AGT	GAPDH
AGTR2	SULT2A1
AGXT	MECOM
AHCY	DLD
AHR1B	BBS4
AHSG	MPI
AIFM1	HNF1A-AS1
AJM1	PDX1
AK1	MDM2
AK2	AGTR1
AK3	CCAT1
AKAP6	MIR483
AKR1A1A	PDCD1
AKR1C1	TLR2
AKR1C3	ALAS2
AKR7A2	MIR125B1
AKR7A3	VIM
ALAD	MIR26B
ALAS2	SUCLA2
ALB	IVD
ALDH18A1	MIR141
ALDH1A2	BCKDHB
ALDH3B1	MIR216A
ALDH4A1	PCNA
ALDH7A1	PTPRC
ALDH9A1	MIR154
ALDOA	UMPS
ALDOC	DZIP1L
ALG12	SCARB1
ALG13	TIMP1
ALG9	ADH1B
ALOX15B	LIPE
ALOX5	FALEC
ALPK1	DMD
ALPK3	CCL5
ALX4	ADK
AMER2	UROS
AMIGO1	SLC5A5
AMIGO2	ABCC1
AMN	LYST
AMOTL2	CTSD
AMPH	CD34
AMT	IL18
AMY2A	SLC7A7
ANG	GAMT
ANGPT1	RB1
ANGPTL1	HMGCS2
ANGPTL2	GALC
ANGPTL3	ABCC4
ANGPTL4	HSP90AA1
ANK2	ROS1
ANKDD1A	HSPA4
ANKRD13B	FN1
ANKRD13C	PEX14
ANKRD13D	ADAR
ANKRD33	UPB1
ANKRD33B	PEX16
ANKRD34A	MIR195
ANKRD63	TFAM
ANKRD9	DNAH8
ANKS1B	PNP
ANO1	TFDP1
ANO4	GYS1
ANO8	MSR1
ANO9	MIR187
ANPEPB	LOC110806263
ANXA5	BBS1
ANXA8	IDS
ANXA8L1	CAVIN1
AP1G2	IL1RN
AP2A2	DLC1
APBA1	ABCC8
APC	MIR152
APCDD1L-DT	ACTA2
APEX1	GALNS
APIP	MGMT
APLN	MIRLET7A1
APLNR	AHCY
APOA1	CXCL12
APOA4	LAMP2
APOBEC2	SLC51A
APOBEC3B	USP53
APOBEC3B-AS1	CHEK2
APOC2	SMAD3
APOEA	EPM2A
APP	CCR5
APRT	MIR146B
AQP10	CYP1B1
AQP11	MIR182
AQP7	BHMT
ARAP2	MVK
ARHGAP10	CES2
ARHGAP11A	MMP2
ARHGAP15	MMACHC
ARHGAP20	IGF1R
ARHGAP21	BAG3
ARHGAP22	MAN2B1
ARHGAP24	COX6A1
ARHGAP28	XIAP
ARHGAP29	SLC10A2
ARHGAP6	GLB1
ARHGEF15	VCP
ARHGEF18	MIR199B
ARHGEF37	IKBKG
ARHGEF6	CDK4
ARK2C	FLNA
AR.L	TALDO1
ARL10	PDGFRB
ARL6IP1	RARA
ARL9	POR
ARNT	ABCD3
ARPC2	FOXO1
ARR3A	MIR338
ARRDC2	IGFBP3
ARSJ	MMAB
ARSL	OPA1
ART3	JAK1
ARTN	MIR224
ASB10	ADAMTS13
ASB13	ACTC1
ASB2	GSTA1
ASF1B	NTRK3
ASGR2	TGFA
ASIC2	MIR127
ASIC4	SLC7A9
ASL	PARP1
ASPHD1	MOGS
ASS1	TNPO3
ATAD2	GALK1
ATAD3A	ITGB1
ATAD3C	COQ2
ATF4	NR0B2
ATF5B	IL12A
ATF6	PEX11B
ATG5	CBL
ATG7	ASAH1
ATOH7	MIR23B
ATOH8	NPM1
ATP1A2	LMBRD1
ATP1B2	VWF
ATP2A3	ALMS1
ATP2B2	PLG
ATP5B	TARDBP
ATP5H	PFKM
ATP5L	ITPA
ATP5ME	SOCS3
ATP6V1B1	TRIM32
ATP7B	PRKAG2
ATP8A1	BBS10
ATP8A2	GATA6
AVBD10	NOD2
AVBD8	GCH1
AVD	AFAP1-AS1
B3GALT1	TFRC
B3GAT2	CETP
B4GALNT3	CD14
B4GALNT4	BTD
B4GALT2	SUOX
BACE2	MIR181A2
BAG3	UTP4
BAIAP2L1	MAPK14
BANCR	MIR301A
BANK1	SMARCA4
BBOX1	SI
BCKDHB	GPI
BCL2L1	FGF19
BCL2L14	TERC
BCL6	CFI
BDH1	MBL2
BDH2	TKT
BDKRB1	HK1
BDKRB2	SPP1
BEGAIN	MAT2A
BF2	XRCC1
BG1	MMAA
BHLHE40	DDR2
BICC1	TNFSF10
BICD1	MIRLET7G
BICDL1	GATM
BIRC5	AOX1
BLCAP	RETN
BLVRB	ABHD5
BMP1	MLXIPL
BMP2K	LINC02605
BMP7	ELN
BNC1	HPRT1
BNC2	MIR185
BOC	EPAS1
BORCS6	NGF
BPHL	THBD
BRCA1	CASR
BRINP1	HSPA5
BRINP2	IGFBP1
BRPF1	ENPP1
BSDC1	SDHB
BSG	ABCD1
BTG1	MIR205
BTN3A3	SCD
BZW2	HSPD1
C10ORF71	DPM1
C11ORF21	CTC1
C11ORF96	CD40
C14ORF180	RTEL1
C16ORF62	TH
C1D	CASC2
C1ORF105	ANKS6
C1ORF53	PRKCD
C1QL3	BMP2
C1QL4	OAT
C1QTNF1-AS1	SGSH
C1QTNF3	CD274
C22ORF15	PARK7
C2CD2	GNPTAB
C2ORF40	ACOX2
C3A.1	SORD
C3ORF52	GJA1
C3ORF80	LBR
C4BPA	GPBAR1
C4BPB	SDCCAG8
C4ORF33	SLC51B
C6ORF141	ACVRL1
C7	IQCB1
C8ORF22	BCKDHA
C9	FLT3
C9ORF50	CD44
CA11	MIR99A
CA12	GALE
CA4	VCAM1
CA8	SPG7
CAB39L	PEX19
CACNA1A	TNFSF15
CACNA1D	FGF2
CACNA1DA	PEX26
CACNA1H	MIR196A2
CACNB2	BMP7
CACNG4	PSMB9
CACNG6	CTH
CACNG8	SAMHD1
CACUL1	CYP19A1
CADPS	TCTN3
CADPS2	AHI1
CALB2	CAV3
CALHM5	EIF2AK3
CAMK2D	FANCC
CAMK2N1	ATF4
CAMK2N2	COL4A1
CAP2	HBA2
CAPG	DES
CAPN3	SCARB2
CAPN6	FANCD2
CAPRIN1	CXCL10
CAR	ATP13A2
CARD10	HGD
CARD16	TMEM70
CARNS1	SNHG12
CASP1	SLCO2B1
CASQ1	CYP2C8
CASQ2	MIR125B2
CASZ1	DPM3
CAV1	HMGB1
CAVIN4	NDUFS4
CBLN1	APOL1
CBLN2	HTT
CCDC13	MIR96
CCDC141	AARS1
CCDC152	CDK2
CCDC159	IRF5
CCDC160	HSPA6
CCDC69	MIR24-2
CCDC84	MTUS1
CCK	MIR199A1
CCL2	ACACA
CCL25	TINF2
CCN2	MT-CYB
CCN3	CD4
CCNB2	IFIH1
CCNB3	MIR133B
CCND2	MAPT
CCNG2	GCLC
CCR2	ACTA1
CCRL2	GFAP
CCT8	VPS33B
CD24	GRHPR
CD248	GSK3B
CD2AP	ATP7A
CD300E	NFKBIA
CD34	EHHADH
CD53	MCU
CD7	TCF7
CD70	MIR186
CDC14A	FGF21
CDC20	CYP3A7
CDC20B	MTRR
CDC42EP1	CD79A
CDC42EP5	DNMT1
CDC45	MAP3K20
CDC6	DLAT
CDCA3	ERCC2
CDCA7L	MIR137
CDCP1	HAGLR
CDH10	PHKA1
CDH11	LYN
CDH12	BCL2L1
CDH13	IKBKB
CDH15	COMT
CDH20	IL17A
CDH3	POLR1HASP
CDH5	MCCC2
CDH6	STAT5B
CDH8	HLA-C
CDHR3	GLDC
CDHR5	SKIC2
CDK2AP1	EP300
CDK6	KCNJ11
CDKN1C	DGCR5
CDKN2B	MIR22HG
CDO1	SLC22A1
CDON	SHH
CDS1	STX11
CDT1	MYCN
CDX1	ARSB
CEACAM22P	PROM1
CEBPB-AS1	PEPD
CEBPD	MIR128-2
CELA2B	PALB2
CELA3B	LPIN1
CELF4	HBA1
CEND1	CEACAM5
CENPE	AURKA
CENPF	LAMA2
CENPI	ACHE
CENPQ	NOTCH3
CEP126	EDN1
CEP63	GFOD3P
CEP78	SMAD2
CES5AP1	FGFR4
CETP	PAX8
CFAP44	ACSF3
CFAP47	MIR148B
CFHR4	LOC126805688
CGB3	NAGA
CGGBP1	ZNF423
CGN	SLC25A27
CGNL1	HIBCH
CHAC1	PPT1
CHAD	NKX2-1
CHAT	EZH2
CHCHD10	DPAGT1
CHCHD3	F9
CHDH	MIR219A1
CHDSD	CEL
CHGB	SREBF2
CHI3L1	CREB1
CHIA.6	MIR181C
CHIR1AB3	ZFAS1
CHMP4C	MT1DP
CHRAC1	HLA-DQA1
CHRD	FKRP
CHRM2	ADSL
CHST11	ACADL
CHST13	LBP
CHST15	FBXL4
CHST3	MIR26A2
CHTF8	SERPINA3
CIAPIN1	NLRP3
CIMAP1B	TTF1
CISH	CCN2
CITED4	VIPAS39
CKB	BLVRA
CKM	ASGR2
CKMT1A	COX5A
CLCA1	SPIB
CLCF1	CIDEC
CLDN15	HHEX
CLDN2	DNMT3A
CLDN3	ECHS1
CLDN9	BIRC5
CLEC11A	ACAT1
CLEC2L	PPARD
CLIC3	PKM
CLIC5	SHBG
CLMAT3	PLA2G6
CLN5	KLF1
CLSTN2	C3
CLTA	PCBP2-OT1
CMC1	HLCS
CMKLR1	FLT1
CMKLR2	CASP9
CMTM5	RBCK1
CMYA5	LGALS3
CNBP	PEX7
CNKSR2	CEACAM3
CNKSR3	SCO1
CNN1	CXCR3
CNN3	SCO2
CNNM1	TGFB2
CNNM2	PRNP
CNOT2	ABL1
CNOT9	GLS
CNTN1	DBT
CNTN2	BANCR
CNTN3	MIR103A2
CNTNAP3	GOLM1
COBL	CD8A
COBLL1	BID
COG1	AIRE
COG2	GSTA2
COL11A1	GSR
COL11A2	DYNC1H1
COL15A1	MIR500A
COL21A1	ADH1C
COL22A1	POU5F1
COL26A1	AHSG
COL2A1	PTPN3
COL4A1	PDIA3P1
COL4A2	HEXA
COL4A3	RNASEH2C
COL4A4	KITLG
COL5A2	RARB
COL5A3	HGSNAT
COL6A2	GDF2
COL6A3	TREX1
COL6A4P2	THPO
COL6A5	STAT2
COL7A1	HPX
COL8A1	THADA
COL8A2	MIR374A
COL9A1	MPL
COLEC10	MEN1
COLGALT2	URB2
COMT	ERCC4
COMTD1	MIR100HG
COPB1	SUMF1
COQ4	CYP27B1
CORIN	ALG11
CORO6	PEX3
COX2	MKKS
COX4I1	HSPB1
COX6A2	CBR3-AS1
COX6B2	TNFSF11
COX6C	UGT2B15
COX7A1	IFNL3
COX7C	ITCH
CPA1	MST1
CPA4	LIPT1
CPEB2	MCCC1
CPEB4	PSMB8
CPM	SLC22A7
CPN2	MIRLET7A3
CPNE4	CEP120
CPNE7	SMARCAL1
CPS1	NOS1
CPT1AB	GNS
CPZ	DPP4
CRABP2	SKIC3
CRACR2B	SP1
CRAT	PDHA1
CREB3L3	ABCG1
CREB5	CLU
CRHBP	PTK2
CRIPTO	MMP1
CRISPLD2	SOS1
CRTAC1	PHYH
CRTC1	AKR1C4
CRX	SURF1
CRY1	AUH
CRYAB	SLC7A6
CRYL1	ATP6AP2
CRYM	DICER1
CS	PLAU
CSDC2	UFC1
CSF1RA	OPA3
CSF2	IRS2
CSF2RB	PIK3CD
CSMD2	APOA5
CSRNP1	ALDH1A1
CSRP3	CYP17A1
CST3	ETHE1
CST6	TCN2
CTGF	CCL20
CTH	MT-CO1
CTNNA2	SHC1
CTNNA3	LCN2
CTNND2	MIRLET7A2
CTRC	MIR34C
CTSH	GPD1
CTSK	SNORD15A
CTTN	VKORC1
CX3CL1	DNM1L
CXCL1	BCR
CXCL11	SLC39A4
CXCL12	HSPA1A
CXCL12B	MIR361
CXCL2	DNM2
CXCL8	SLC35C1
CXCR2P1	HCFC1
CXXC1	CYB5A
CYB5RL	MAPK3
CYBB	POMC
CYC1	GYG1
CYCS	FANCG
CYGB	DKC1
CYLD	B4GALT1
CYP17A1	PGK1
CYP19A1B	GZMB
CYP19B	SOCS1
CYP1A	COQ9
CYP1A1	SLC25A3
CYP1A2	BICC1
CYP1A4	VTN
CYP-29A2	VMA22
CYP2A7	TET2
CYP2AC1	SLPI
CYP2AC2	PGR-AS1
CYP2C11	SLC46A1
CYP2C18	AKT3
CYP2C19	PRDX1
CYP2C22	NPPA
CYP2C9	MCL1
CYP2D6	GATA3
CYP2E1	FLVCR1
CYP2J4	RELA
CYP2R1	EYA1
CYP2U1	SLC6A3
CYP2W1	ASGR1
CYP2W2	FOXRED1
CYP-34A9	MIR1-2
CYP3A11	APTX
CYP3A2	SERPINA7
CYP3A37	LSR
CYP3A5	SMAD7
CYP3A80	MIR424
CYP3A9	IFNAR2
CYP46A1.1	CFLAR
CYP46A1.3	MYH9
CYP4A11	BGLAP
CYP4A2	HSD17B10
CYP4B7	TNFRSF1B
CYP51	FANCA
CYP8B1	MIR296
CYSLTR2	AAAS
CYTL1	ABCC6
CYYR1	TG
DAB1	PTCH1
DAB2	PECAM1
DACT3-AS1	CD81
DAW1	NUDT15
DBNDD2	GRN
DCDC2	TPP1
DCLK3	CEP83
DCM	CDK1
DCN	FUS
DCXR	TYR
DDAH1	SDHD
DDIAS	RUNX1
DDIT4L	FER1L4
DDN	AIFM1
DDT	MAN1B1
DDX26B	DPYD-AS1
DDX60	DHFR
DENND1B	DGAT1
DENND4A	BIRC3
DEUP1	ALG2
DGAT1	ANO5
DGCR6	OGDH
DGKD	ATP6AP1
DGKG	PSEN1
DGKI	EGFR-AS1
DGKQ	SLC11A1
DHCR7	LECT2
DHDH	CIITA
DHFR	TPI1
DHX58	GDF15
DIO1	FOXA1
DIO2	CPT1B
DIRAS1	SERPINF1
DIRC3	WFS1
DISP2	MTM1
DIXDC1	NAF1
DKK1	EIF2S1
DKK3	DYSF
DLGAP4	ACVR2B
DLGAP5	PDHX
DMGDH	IL7R
DNAAF3	ANXA5
DNAH2	SLC19A1
DNAJA4	RGN
DNAJC10	MIR149
DNAJC11	LOC106627981
DNAJC12	KCTD13
DNAJC22	CCL3
DNAJC6	GLIS3
DNM1	CHUK
DNM1P35	MIR192
DNMBP-AS1	PRKAR1A
DNMT3B	CLN3
DOC2B	HEXB
DOCK11	RAG2
DOK6	QDPR
DOLPP1	HBG2
DPEP1	FGL1
DPP4	TRAPPC11
DPP7	RHOA
DPY19L2P1	HFE-AS1
DPY19L2P2	PRDX5
DPYS	IL15
DPYSL4	MIR210
DPYSL5	ADAM10
DSC2	IL2RB
DSC3	DDOST
DSCAML1	MIR197
DSG1	GSTM3
DSG2	PRKACA
DSG3	ACTG1
DSG4	GCKR
DTL	PDHB
DTNA	BRIP1
DTX1	MYD88
DTX3L	TTPA
DUSP10	CSTB
DUSP15	OCLN
DUSP16	HINT1
DUSP26	SCT
DUSP6	PTPN22
DUSP9	IFNGR1
DYNC1I1	BMP4
DYNLT5	MIR9-1
DYSF	MMEL1
E2F2	CEP41
E2F8	MOCS2
ECHDC2	IL13
ECI2	CTSA
EDN1	SDHC
EDNRA	TGFBR1
EEF1A1	THBS1
EEF2K	CTSB
EFCAB13	LINC00589
EFHD2	THRB
EFL1	CDKN2B
EFNA3	ATP4A
EGR1	FOXA3
EHD3	GJB2
EHF	CREB3L3
EI24	SERAC1
EIF2A	EDNRA
EIF2AK3	HSD11B1
EIF3E	MT-CO3
EIF3J	FGA
EIF4E3	MMADHC
ELAPOR2	SBDS
ELAVL3	AGA
ELF3	HES1
ELF4	FLNB
ELFN1	TXN
ELMOD1	NEFL
ELN	GATA4
ELOVL2	UGT2B4
ELOVL4	COL4A3
ELOVL5	NHP2
EMC1	TIMP2
EMCN	PIK3CB
EMID1	RNASEH2B
EMILIN2	POU2AF1
EMX1	NF2
EN1	ERBB3
ENDOD1	ZMPSTE24
ENG	ALDH7A1
ENO1	NDUFAF2
ENO3	VMA12
ENPEP	MYL2
ENTPD1	PIGA
ENTPD3	AMT
ENTREP1	IL3
EOMES	WRN
EPB41L2	SDHA
EPB41L3	SNAI2
EPCAM	NDUFV1
EPCAM-DT	GH1
EPDR1	DOLK
EPHA10	LTF
EPHA3	MIR328
EPHA5-AS1	CCNA2
EPHA6	SELE
EPHA7	LTA
EPHA8	SLC39A8
EPHB1	AGK
EPHB6	IL6ST
EPHX2	PCNA-AS1
EPIST	DGKE
EPPK1	TMEM165
EPRS	PDP1
EPS8L1	TNFRSF10B
EPS8L2	TTN
ERAP2	APOC2
ERCC6L	MOCS1
ERLN	SCN4A
ERP27	COL4A5
ERRFI1	ODC1
ERVMER34-1	FOLR1
ERVV-2	PLAT
ESPN	MT-RNR1
ESR2A	COL4A4
ESR2B	CSF2
ESR2.L	VCL
ESRRG	ENO3
ETNPPL	CDKN1C
ETS2	SMAD6
ETV1	RASSF1
ETV5	FMR1
ETV5A	EGR1
EVA1A	IFNAR1
EXO1	PDGFB
EXOC3L2	IL1R1
EXOC3L4	SETD2
EXOC6B	MT-ATP6
EXORH	BECN1
EXPH5	PLIN2
EXTL1	RPL5
EXTL3	MAP3K5
EXTL3-AS1	MIR33B
EZR	HSPA8
EZR-AS1	GPHN
F2RL2	HYAL1
F3	CYP24A1
FABP10A	MTRFR
FABP3	CHKA
FABP4	PDSS2
FABP4A	DDC
FABP6	NDUFB9
FADS2	PIK3C2A
FAM107A	SLC35A2
FAM107B	BTK
FAM110D	GATA2
FAM124A	G6PC3
FAM133A	ABCB6
FAM13C	TRAP1
FAM162A	BAK1
FAM163A	IARS1
FAM171A2	LRRK2
FAM182B	MIR299
FAM221A	RPGRIP1
FAM222A	C4A
FAM234B	TPO
FAM46A	MUTYH
FAM46B	SLC16A1
FAM53A	CDR1
FAM65C	MICA
FAM78A	CSF1
FAM78B	FCGR2A
FAM81A	RPS6KB1
FAM83D	MYOT
FAM83F	SERPINA6
FANK1	ACADSB
FAR2	CYBB
FAS	PNPLA6
FBF1	CSF1R
FBLN1	RAG1
FBLN2	IL18BP
FBLN5	FLCN
FBN1	SARDH
FBN2	FANCM
FBXL13	SULT1A3
FBXL22	GLRX5
FBXL8	MIR373
FBXO24	SLC4A2
FBXO25	DNMT3B
FBXO40	LTBP4
FBXO9	ATIC
FCHSD1	ADIPOR2
FDPS	MYB
FDXR	FLAD1
FECH	CTSC
FER1L4	TIMM8A
FERMT3	KCNQ1
FETUB	LRP1
FEZ1	IL5
FGA	COL2A1
FGF10	NOP10
FGF10-AS1	MAOB
FGF19	CLPB
FGF8	CD80
FGF9	OGG1
FGFBP3	AQP9
FGG	CDC42
FHL2	EMD
FIGN	NNMT
FILIP1	WAS
FITM1	ACTN4
FITM2	SEC23B
FJX1	PANK2
FKBP3	CD86
FKBP4	FANCF
FKBP5	BMPR2
FLN	POLD1
FLRT1	MECP2
FLT3	PGM3
FLT4	MIR193A
FMO4	GATA1
FN1	GCSH
FNBP1	KCNJ10
FNIP1	GSTZ1
FNIP2	MMP7
FOS	ATRX
FOSL2	HAVCR2
FOXA3	KMT2D
FOXB1	OSM
FOXC1	NPHS2
FOXCUT	RNASEH2A
FOXF1	TAFAZZIN
FOXF2	PKD2
FOXG1	IL21R
FOXH1	NPHP3
FOXI3	LIVAR
FOXJ1	MKS1
FOXK1	NPHP4
FOXO3	RPGRIP1L
FOXP1	CC2D2A
FOXP2	PCK1
FOXP4	BDNF
FRMD3	HSD17B4
FRMD4B	TMEM216
FRMD5	INPP5E
FRMPD1	ELANE
FRMPD4	ONECUT1
FRZB	PEX2
FSD1	HAVCR1
FSD2	CAMTA1
FTCD	TTC21B
FTH1	LOC126806659
FTHL27	TCTN2
FTL	XIST
FUT11	B9D1
FXYD1	S100B
FYB2	TMEM231
FYCO1	IFT140
FZD7	PEX13
GAA	ARL13B
GAB2	SHOC2
GAB3	ACAD9
GABARAPL1	SELP
GABRA2	MEFV
GABRB2	ENO2
GABRG3	CST3
GAL	TMEM237
GAL3ST1	BBS2
GAL3ST2	GDNF
GALM	AGPAT2
GALNT10	TCTN1
GALNT13	BBS9
GALNT14	WDR35
GALNT17	PEX10
GALNT18	PDGFRL
GALNT5	BBS5
GALNT9	OCRL
GARIN5B	KIAA0586
GAS1	STARD13
GASK1A	TMEM138
GASK1B	BBS7
GATA2	PEX12
GATA2-AS1	MIR30C1
GATA3	CCR2
GATA3-AS1	CSPP1
GATA4	GFM1
GAU1	CPLANE1
GBA3	MAOA
GBP1	COL1A1
GBX1	BBS12
GCLC	MIR136
GCNT1	ALDH5A1
GCNT4	SOX2-OT
GCSAM	SNHG6
GCSH	PAX2
GCSHP3	SYP
GDF10	ANGPT1
GDF3	RAC1
GDF6	CRNDE
GDF7	SLC12A1
GDF9	SMARCB1
GDI2	PLIN1
GDPD2	HSPG2
GDPD5	CHD7
GFAP	SNHG15
GFRA1	CYTOR
GFRA2	ZIC3
GFUS	SILC1
GFY	AQP1
GGH	B9D2
GGT3P	C5
GHSR	MIR98
GIMAP8	CXCL2
GINS2	NPHS1
GIPR	F7
GJA4	MMP3
GJA5	MIR429
GJB1B	DANCR
GJB2	CHI3L1
GJD3	ITGAM
GLB1L2	PWAR1
GLI1	NPPB
GLIS3	LOC126806658
GLP1R	KIF7
GLRA4	MIR9-2
GLRB	UCHL1
GLT8D2	KIF12
GLYAT	AGER
GNAO1	LCA5
GNAS	SAA1
GNAT1	FOXO3
GNAT2	STEAP4
GNAZ	FGB
GNB3	RAI1
GNGT2A	CEP104
GNMT	MB
GNRH1	PCBD1
GNRH2	GHRL
GOLGA7B	MBP
GOLGA7B-DT	KNG1
GOT1	MBOAT7
GP9	UNC13D
GPC5	COG6
GPM6A	PRKDC
GPM6B	LINC00665
GPNMB	ASXL1
GPR135	SNHG3
GPR142	ALG1
GPR155	MYLK
GPR156	COG7
GPR157	ALG6
GPR17	SOX17
GPR176	PTS
GPR183	CCAT2
GPR37	ALG12
GPR75	IGFBP2
GPR85	MCOLN1
GPRASP1	PRPS1
GPRC5C	TREM2
GPRIN2	SLC12A3
GPX1	COL18A1
GPX3	HOXA-AS2
GPX4	MED12
GPX4A	F10
GRAP2	COL5A1
GRB14	CASP1
GRB7	ADA2
GREP1	PRPSAP1
GRHL1	CUL3
GRIA3	DHDDS
GRID2	CRB2
GRIK1	TRIM37
GRIK2	SLC6A4
GRIN2C	MIR320A
GRK1B	NPTN-IT1
GRK3	AVP
GRK7	SOX9
GRK7A	AQP2
GRM2	LINC00261
GRM3	HOGA1
GRM7	CASC15
GRM8	ANGPT2
GRP	LINC-ROR
GSC	NOX4
GSDMA	TBX1
GSR	CTSK
GSS	PROX1
GSTA.1	GREM1
GSTA1	SPTAN1
GSTA3	SLC25A1
GSTO2	TNNI3
GSTP2	ATP6V0A2
GSTT1B	SRD5A3
GTF2A2	HDAC1
GTSE1	CLCNKB
GUCA1A	ITGB2
GUCA2A	MT-TL1
GUCY1A2	F8
GUCY2C	ARC
GVIN1	KATNIP
GYG1	ALG13
GYS1	NSD1
H1-1	CD47
H19	CDK6
H1-9P	TRPC6
H2AZ2	WNT4
H2BC21	SLC1A2
HAAO	CHAT
HACD1	MIR124-2
HACD4	TGIF1
HADH	LRPPRC
HAMP	PODXL
HAND1	COG4
HAO1	BCOR
HAPLN1	HBEGF
HAPLN2	WNK1
HAPLN4	CNTNAP2
HARBI1	ZEB2
HAS1	EBP
HBAA2	IRF1
HBB	TSFM
HBBA2	MIR15B
HBBR	PRTN3
HBE1	E2F1
HBEGF	HOTTIP
HBZ	MAGT1
HCFC1R1	TP53COR1
HCN1	SLC6A8
HCN4	SPRY4-IT1
HDAC10	CXCL9
HDAC9	RMND1
HDLBP	TLR3
HEBP2	SPTBN1
HEG1	ALG3
HELZ2	RPS6KA3
HERC3	GRIN1
HERC5	IFT56
HES1	MIR95
HEY2	ERCC6
HEYL	TRA-TGC7-1
HGD	CDH4
HHEX	HOXA11-AS
HIBADH	TNFAIP3
HIGD1A	NGFR
HIPK3	TMEM107
HIPK4	WT1-AS
HJURP	RANBP2
HJV	D2HGDH
HK1	L2HGDH
HLA-DPA1	PRKCA
HLA-DPB1	CCR1
HLA-DRB1	TTC7A
HLA-F-AS1	FGF23
HLX	MLYCD
HLX-AS1	COG8
HMCN2	LINC00941
HMGA2	SOX2
HMGB2	TYROBP
HMGCLL1	JUP
HMGCR	SCN9A
HMP19	CNR1
HNF4A	LNCRNA-ATB
HNMT	SELL
HNRNPA3	ARL6
HNRNPDL	BBIP1
HNRNPH1	TUSC7
HNRNPLL	PLAUR
HNRNPUL2	COQ6
HOATZ	IRF3
HOMER2	LINC00173
HOPX	FABP2
HOTAIRM1	COG5
HOXA1	NR4A1
HOXA11-AS	MIR144
HOXA2	IL22
HOXA3	FAM13A
HOXA3A	FTX
HOXA4	SC5D
HOXA5A	KLF6
HOXA-AS2	DDX3X
HOXB2	CDH2
HOXB4	EIF2AK2
HOXB5	TNNT2
HOXB6	CALM2
HOXB7	HOXA13
HOXB8	COL3A1
HOXB9	ITGB3
HOXB-AS3	PTF1A
HOXC4	PHGDH
HOXC4A	AVPR2
HOXC5	CHD4
HOXC5A	GLIS2
HOXC6	BSG
HOXC8	FGG
HOXC9	ALDH3A2
HOXD4	ZEB1-AS1
HOXD8	DLG4
HOXD9	CASC11
HOXD-AS2	NKILA
HP	CKB
HPCAL4	PRECSIT
HPGDS	LINC01018
HPS5	TTC8
HPX	DNASE1L3
HR96	LINC00926
HRC	PTK2B
HRH2	COG1
HS3ST3B1	NODAL
HSBP1L1	GCG
HSD11B1B	APOH
HSD17B1	CD55
HSD17B10	KCNJ1
HSD17B4	ACTA2-AS1
HSD3B1	EGILA
HSD3B4	RBPJ
HSD3B5	ANGPTL3
HSD3B7	YY1
HSDL2	TCF7L2
HSF3	SLC19A3
HSF4	IL2RG
HSP-16.2	BRD4
HSP27	BSND
HSP-3	CYBA
HSP-4	MANBA
HSP-70	SLC26A1
HSP90AA1	RTN4
HSP90B1	TSPO
HSPA2	APRT
HSPA6	FBXW7
HSPB2	ANO10
HSPB3	LOC114803470
HSPB7	SDC1
HSPB9	C1S
HSPE1	CLCNKA
HTATIP2	TRPV1
HTATSF1P2	CTSF
HTR1B	LPIN2
HTR1E	SYK
HTRA1	MAPKBP1
HVCN1	EZR
HYKK	PTENP1
ICAM4	MMP12
ICAM5	ADNP
ICOSLG	WNT1
ID1	PRL
ID2	COQ4
ID4	MIR204
IDH1	CLN8
IDH3A	ELAVL1
IER3	MIRLET7F2
IER5	MIR335
IFI16	VLDLR-AS1
IFI27	XPNPEP3
IFI27L2	DNM1
IFI35	MFSD8
IFI44	ACVR1
IFI44L	ANPEP
IFIT1	ATP5F1A
IFIT5	GAL
IFNA4	AMBP
IFNGR1	SETBP1
IFT22	RAB27A
IGF1	MIR1225
IGF2	TRPV4
IGF2-AS	CLN5
IGFALS	KCNN4
IGFBP2	F2R
IGFBP3	PLP1
IGFBP5	IL33
IGFBP7	ANXA2
IGFBP7-AS1	IFNB1
IGLON5	CCL4
IHH	CAD
IL10RA	TNFRSF11B
IL13	MIR124-1
IL17D	ISCU
IL17RA1A	CYS1
IL17RD	LMNB1
IL17RE	RPGR
IL19	FGF7
IL1A	KRIT1
IL1F10	COG2
IL1R2	MAPK10
IL20RA	CLN6
IL21	DPM2
IL27RA	PNPO
IL36B	L1CAM
IL36G	EEF1A2
IL36RN	COQ8B
IL37	EPHB4
IL4	CFHR3
IL4R	LIF
IL6R	KCNA1
IL8L2	CX3CR1
IL9	CLEC4M
ILDR2	ASPA
ILK	DGAT2
IMP4	ARID2
IMPDH1	KLF11
INAFM1	TRAF3IP1
INAFM2	SYNGAP1
INAVA	ADM
INE2	SNAI1
INHBA	HTR2A-AS1
INHBE	MAP2K2
INHCAP	PROC
INS2	NDUFAF5
INS-IGF2	COQ8A
INSR	KARS1
INSYN1	NDUFAF1
INTS6	SLC35A1
IP6K1	HDAC6
IP6K2	EFNB2
IP6K3	TWIST1
IPCEF1	MIR181B2
IPO11	CALM1
IPO5P1	ARID1B
IQCN	TCIRG1
IQGAP2	PRKAA2
IQGAP3	PPP1CB
IQSEC3	ONECUT2
IRF2BP2	FGF1
IRF7	GYG2
IRS1	CDK5
IRS4	MIR24-1
IRX2-DT	NIPA2
IRX3	YARS2
IRX4	EPOR
IRX5	KCNB1
ISCA1	GAS5-AS1
ISG15	EARS2
ISL1	NEK1
ISLR	APPL1
ISLR2	MIR423
ITGA1	LRP2
ITGA10	TRAF6
ITGA11	POMT1
ITGA3	INF2
ITGA7	ACSL4
ITGAD	PCSK1
ITGB1BP1	MIR30B
ITGB1BP2	FXYD2
ITGB3	MCEE
ITGB5	ENO1
ITGB8	PINK1
ITGBL1	FTCD
ITIH3	LRAT
ITIH5	ANXA1
ITK	TLR9
ITLN2	JAK3
ITM2A	ITPR1
ITM2C	CD163
ITPR2	ITGA6
JADE2	MLC1
JAG1	LOX
JAK1	KMT2A
JAKMIP2	BCL11A
JAM3	CLCN5
JMJD1C-AS1	GGCX
JPH2	ERN1
JUND	NINJ1
KALRN	UQCRC2
KANK1	ABAT
KANK4	HGFAC
KARS1	ADRB2
KAZALD1	KEAP1
KBTBD13	FREM2
KCNA1	USP18
KCNA7	DOCK8
KCNAB2	NPY
KCNAB3	TFF3
KCNE3	PRKD1
KCNE4	AFG3L2
KCNH7	BLVRB
KCNIP1	CXCL1
KCNIP2	TMEM126A
KCNIP2-AS1	CDKL5
KCNJ11	TIMP3
KCNJ12	CTNNA1
KCNJ2	CHGA
KCNJ3	ERCC3
KCNJ5	PRKCZ
KCNK13	ACY1
KCNK15	NAMPT
KCNK5	SRCAP
KCNK6	DNAJC19
KCNMB1	ERCC8
KCNQ3	FKTN
KCNS1	IFT74
KCNT2	KCNH1
KCTD12	ST6GAL1
KDM6A	RLBP1
KIAA0040	EDNRB
KIAA0319	TJP1
KIAA1191	MIR342
KIAA1217	SLC5A1
KIAA1549L	CXCR2
KIF11	GM2A
KIF13B	NEUROD1
KIF14	SKI
KIF15	PDSS1
KIF18A	C4B
KIF1A	VPS13A
KIF21A	NCF2
KIF21B	MRPL44
KIF23	ENTPD1
KIF26B	MDH2
KIF4A	COL4A2
KIFAP3	CD27
KISS1R	DBH
KIZ	PRKG1
KLF1	NDUFS6
KLHDC8B	NDUFS2
KLHL13	ATF6
KLHL14	GNAQ
KLHL29	SPG11
KLHL30	IL11
KLHL32	TAB2
KLHL35	NDUFS3
KLHL4	GLI1
KLHL41	TGFB3
KLK10	RIPK1
KLK5	XPR1
KLK6	KCNJ5
KLK7	MMP14
KLK8	CFB
KNL1	AREG
KNSTRN	CD2AP
KNTC1	GRIN2B
KPNA1	PLK1
KPNB1	DRD2
KREMEN2	NDUFS7
KRR1	SEMA4D
KRT16	MIR211
KRT16P1	AMPD1
KRT16P2	GLI3
KRT16P3	PRKAA1
KRT17	SGK1
KRT19	HAX1
KRT24	RFT1
KRT3	REG3A
[truncated: 1,534 more rows]
