# Supplementary material for: Mechanistic insights into triclosan-induced hepatotoxicity: A network toxicology and molecular docking approach
Source: PLoS One. 2026 Feb 25;21(2):e0333244. doi: 10.1371/journal.pone.0333244 (PMC12935200; doi:10.1371/journal.pone.0333244)
Supplement: S2 File — (XLS) [file pone.0333244.s011.xls]

## Sheet: raw data
!Series_title	Testing in vitro tools for the prediction of cholestatic liver injury induced by non-pharmaceutical chemicals
!Series_geo_accession	GSE169072
!Series_status	Public on Mar 18 2021
!Series_submission_date	Mar 17 2021
!Series_last_update_date	Oct 06 2021
!Series_pubmed_id	33819548
!Series_pubmed_id	34589561
!Series_summary	Bile acid accumulation and subsequent liver damage is a frequent adverse effect induced by drugs. Considerable efforts have therefore been focused on the introduction and characterization of tools that allow reliable prediction of this type of drug-induced liver injury. Among those are the cholestatic index and transcriptomic profiling, which are typically assessed in in vitro settings. The prese…
!Series_overall_design	HepaRG cells were exposed for 72 hours to 13 mM acetaminophen (APAP), 10 mM sunset yellow (SUN), 50 mM tartrazine (TART) and 0.050 mM triclosan (TRI) in the presence of a 50 x concentrated bile acid mixture (BA). All in vitro experiments were conducted in 3 different HepaRG batches (CTL; BA; APAP + BA; SUN + BA; TART + BA; TRI + BA; n=3).
!Series_type	Expression profiling by array
!Series_contributor	Eva,,Gijbels
!Series_contributor	Lindsey,,Devisscher
!Series_contributor	Mathieu,,Vinken
!Series_sample_id	GSM5176057 GSM5176058 GSM5176059 GSM5176060 GSM5176061 GSM5176062 GSM5176063 GSM5176064 GSM5176065 GSM5176066 GSM5176067 GSM5176068 GSM5176069 GSM5176070 GSM5176071 GSM5176072 GSM5176073 GSM5176074
!Series_contact_name	Eva,Anne D,Gijbels
!Series_contact_institute	VUB
!Series_contact_address	Laarbeeklaan 103, Building G, 2th floor, Department IVTD
!Series_contact_city	Jette
!Series_contact_state	Brussels
!Series_contact_zip/postal_code	1090
!Series_contact_country	Belgium
!Series_supplementary_file	ftp://ftp.ncbi.nlm.nih.gov/geo/series/GSE169nnn/GSE169072/suppl/GSE169072_RAW.tar
!Series_platform_id	GPL570
!Series_platform_taxid	9606
!Series_sample_taxid	9606
!Series_relation	BioProject: https://www.ncbi.nlm.nih.gov/bioproject/PRJNA715115
!Sample_title	HepaRG_cell_vehicle control_1	HepaRG_cell_vehicle control_2	HepaRG_cell_vehicle control_3	HepaRG_cell_50x_bile_acid_mix_1	HepaRG_cell_50x_bile_acid_mix_2	HepaRG_cell_50x_bile_acid_mix_3	HepaRG_cell_acetaminophen_13mM_bile_acid_mix_1	HepaRG_cell_acetaminophen_13mM_bile_acid_mix_2	HepaRG_cell_acetaminophen_13mM_bile_acid_mix_3	HepaRG_cell_sunset_yellow_10mM_bile_acid_mix_1	HepaRG_cell_sunset_yellow_10mM_bile_acid_mix_2	HepaRG_cell_sunset_yellow_10mM_bile_acid_mix_3	HepaRG_cell_tartrazine_50mM_bile_acid_mix_1	HepaRG_cell_tartrazine_50mM_bile_acid_mix_2	HepaRG_cell_tartrazine_50mM_bile_acid_mix_3	HepaRG_cell_triclosan_0.050mM_bile_acid_mix_1	HepaRG_cell_triclosan_0.050mM_bile_acid_mix_2	HepaRG_cell_triclosan_0.050mM_bile_acid_mix_3
!Sample_geo_accession	GSM5176057	GSM5176058	GSM5176059	GSM5176060	GSM5176061	GSM5176062	GSM5176063	GSM5176064	GSM5176065	GSM5176066	GSM5176067	GSM5176068	GSM5176069	GSM5176070	GSM5176071	GSM5176072	GSM5176073	GSM5176074
!Sample_status	Public on Mar 18 2021	Public on Mar 18 2021	Public on Mar 18 2021	Public on Mar 18 2021	Public on Mar 18 2021	Public on Mar 18 2021	Public on Mar 18 2021	Public on Mar 18 2021	Public on Mar 18 2021	Public on Mar 18 2021	Public on Mar 18 2021	Public on Mar 18 2021	Public on Mar 18 2021	Public on Mar 18 2021	Public on Mar 18 2021	Public on Mar 18 2021	Public on Mar 18 2021	Public on Mar 18 2021
!Sample_submission_date	Mar 17 2021	Mar 17 2021	Mar 17 2021	Mar 17 2021	Mar 17 2021	Mar 17 2021	Mar 17 2021	Mar 17 2021	Mar 17 2021	Mar 17 2021	Mar 17 2021	Mar 17 2021	Mar 17 2021	Mar 17 2021	Mar 17 2021	Mar 17 2021	Mar 17 2021	Mar 17 2021
!Sample_last_update_date	Mar 18 2021	Mar 18 2021	Mar 18 2021	Mar 18 2021	Mar 18 2021	Mar 18 2021	Mar 18 2021	Mar 18 2021	Mar 18 2021	Mar 18 2021	Mar 18 2021	Mar 18 2021	Mar 18 2021	Mar 18 2021	Mar 18 2021	Mar 18 2021	Mar 18 2021	Mar 18 2021
!Sample_type	RNA	RNA	RNA	RNA	RNA	RNA	RNA	RNA	RNA	RNA	RNA	RNA	RNA	RNA	RNA	RNA	RNA	RNA
!Sample_channel_count	1	1	1	1	1	1	1	1	1	1	1	1	1	1	1	1	1	1
!Sample_source_name_ch1	Cell lysates of HepaRG cells treated with the vehicle control	Cell lysates of HepaRG cells treated with the vehicle control	Cell lysates of HepaRG cells treated with the vehicle control	Cell lysates of HepaRG cells treated with the 50 x concentrated bile acid mix	Cell lysates of HepaRG cells treated with the 50 x concentrated bile acid mix	Cell lysates of HepaRG cells treated with the 50 x concentrated bile acid mix	Cell lysates of HepaRG cells treated with 13 mM acetaminophen and the 50 x concentrated bile acid mix	Cell lysates of HepaRG cells treated with 13 mM acetaminophen and the 50 x concentrated bile acid mix	Cell lysates of HepaRG cells treated with 13 mM acetaminophen and the 50 x concentrated bile acid mix	Cell lysates of HepaRG cells treated with 10 mM sunset yellow and the 50 x concentrated bile acid mix	Cell lysates of HepaRG cells treated with 10 mM sunset yellow and the 50 x concentrated bile acid mix	Cell lysates of HepaRG cells treated with 10 mM sunset yellow and the 50 x concentrated bile acid mix	Cell lysates of HepaRG cells treated with 50 mM tartrazine and the 50 x concentrated bile acid mix	Cell lysates of HepaRG cells treated with 50 mM tartrazine and the 50 x concentrated bile acid mix	Cell lysates of HepaRG cells treated with 50 mM tartrazine and the 50 x concentrated bile acid mix	Cell lysates of HepaRG cells treated with 0.050 mM triclosan and the 50 x concentrated bile acid mix	Cell lysates of HepaRG cells treated with 0.050 mM triclosan and the 50 x concentrated bile acid mix	Cell lysates of HepaRG cells treated with 0.050 mM triclosan and the 50 x concentrated bile acid mix
!Sample_organism_ch1	Homo sapiens	Homo sapiens	Homo sapiens	Homo sapiens	Homo sapiens	Homo sapiens	Homo sapiens	Homo sapiens	Homo sapiens	Homo sapiens	Homo sapiens	Homo sapiens	Homo sapiens	Homo sapiens	Homo sapiens	Homo sapiens	Homo sapiens	Homo sapiens
!Sample_characteristics_ch1	cell line: HepaRG cells	cell line: HepaRG cells	cell line: HepaRG cells	cell line: HepaRG cells	cell line: HepaRG cells	cell line: HepaRG cells	cell line: HepaRG cells	cell line: HepaRG cells	cell line: HepaRG cells	cell line: HepaRG cells	cell line: HepaRG cells	cell line: HepaRG cells	cell line: HepaRG cells	cell line: HepaRG cells	cell line: HepaRG cells	cell line: HepaRG cells	cell line: HepaRG cells	cell line: HepaRG cells
!Sample_characteristics_ch1	treatment: CTL	treatment: CTL	treatment: CTL	treatment: BA	treatment: BA	treatment: BA	treatment: APAP + BA	treatment: APAP + BA	treatment: APAP + BA	treatment: SUN + BA	treatment: SUN + BA	treatment: SUN + BA	treatment: TART + BA	treatment: TART + BA	treatment: TART + BA	treatment: TRI + BA	treatment: TRI + BA	treatment: TRI + BA
!Sample_treatment_protocol_ch1	HepaRG cells were treated with acetaminophen, sunset yellow, tartrazine and triclosan in the presence of a 50 x concentrated bile acid mixture.	HepaRG cells were treated with acetaminophen, sunset yellow, tartrazine and triclosan in the presence of a 50 x concentrated bile acid mixture.	HepaRG cells were treated with acetaminophen, sunset yellow, tartrazine and triclosan in the presence of a 50 x concentrated bile acid mixture.	HepaRG cells were treated with acetaminophen, sunset yellow, tartrazine and triclosan in the presence of a 50 x concentrated bile acid mixture.	HepaRG cells were treated with acetaminophen, sunset yellow, tartrazine and triclosan in the presence of a 50 x concentrated bile acid mixture.	HepaRG cells were treated with acetaminophen, sunset yellow, tartrazine and triclosan in the presence of a 50 x concentrated bile acid mixture.	HepaRG cells were treated with acetaminophen, sunset yellow, tartrazine and triclosan in the presence of a 50 x concentrated bile acid mixture.	HepaRG cells were treated with acetaminophen, sunset yellow, tartrazine and triclosan in the presence of a 50 x concentrated bile acid mixture.	HepaRG cells were treated with acetaminophen, sunset yellow, tartrazine and triclosan in the presence of a 50 x concentrated bile acid mixture.	HepaRG cells were treated with acetaminophen, sunset yellow, tartrazine and triclosan in the presence of a 50 x concentrated bile acid mixture.	HepaRG cells were treated with acetaminophen, sunset yellow, tartrazine and triclosan in the presence of a 50 x concentrated bile acid mixture.	HepaRG cells were treated with acetaminophen, sunset yellow, tartrazine and triclosan in the presence of a 50 x concentrated bile acid mixture.	HepaRG cells were treated with acetaminophen, sunset yellow, tartrazine and triclosan in the presence of a 50 x concentrated bile acid mixture.	HepaRG cells were treated with acetaminophen, sunset yellow, tartrazine and triclosan in the presence of a 50 x concentrated bile acid mixture.	HepaRG cells were treated with acetaminophen, sunset yellow, tartrazine and triclosan in the presence of a 50 x concentrated bile acid mixture.	HepaRG cells were treated with acetaminophen, sunset yellow, tartrazine and triclosan in the presence of a 50 x concentrated bile acid mixture.	HepaRG cells were treated with acetaminophen, sunset yellow, tartrazine and triclosan in the presence of a 50 x concentrated bile acid mixture.	HepaRG cells were treated with acetaminophen, sunset yellow, tartrazine and triclosan in the presence of a 50 x concentrated bile acid mixture.
!Sample_growth_protocol_ch1	Cryopreserved differentiated HepaRG cells (Biopredic International, France) were thawed and seeded following manufacturer’s instructions with basal hepatic cell medium (Williams’ E basal medium with GlutaMAX containing phenol red, Biopredic International, France) supplemented with thaw seed and general purpose medium (Biopredic International, France). Hereafter, HepaRG cells were maintained in ba…	Cryopreserved differentiated HepaRG cells (Biopredic International, France) were thawed and seeded following manufacturer’s instructions with basal hepatic cell medium (Williams’ E basal medium with GlutaMAX containing phenol red, Biopredic International, France) supplemented with thaw seed and general purpose medium (Biopredic International, France). Hereafter, HepaRG cells were maintained in ba…	Cryopreserved differentiated HepaRG cells (Biopredic International, France) were thawed and seeded following manufacturer’s instructions with basal hepatic cell medium (Williams’ E basal medium with GlutaMAX containing phenol red, Biopredic International, France) supplemented with thaw seed and general purpose medium (Biopredic International, France). Hereafter, HepaRG cells were maintained in ba…	Cryopreserved differentiated HepaRG cells (Biopredic International, France) were thawed and seeded following manufacturer’s instructions with basal hepatic cell medium (Williams’ E basal medium with GlutaMAX containing phenol red, Biopredic International, France) supplemented with thaw seed and general purpose medium (Biopredic International, France). Hereafter, HepaRG cells were maintained in ba…	Cryopreserved differentiated HepaRG cells (Biopredic International, France) were thawed and seeded following manufacturer’s instructions with basal hepatic cell medium (Williams’ E basal medium with GlutaMAX containing phenol red, Biopredic International, France) supplemented with thaw seed and general purpose medium (Biopredic International, France). Hereafter, HepaRG cells were maintained in ba…	Cryopreserved differentiated HepaRG cells (Biopredic International, France) were thawed and seeded following manufacturer’s instructions with basal hepatic cell medium (Williams’ E basal medium with GlutaMAX containing phenol red, Biopredic International, France) supplemented with thaw seed and general purpose medium (Biopredic International, France). Hereafter, HepaRG cells were maintained in ba…	Cryopreserved differentiated HepaRG cells (Biopredic International, France) were thawed and seeded following manufacturer’s instructions with basal hepatic cell medium (Williams’ E basal medium with GlutaMAX containing phenol red, Biopredic International, France) supplemented with thaw seed and general purpose medium (Biopredic International, France). Hereafter, HepaRG cells were maintained in ba…	Cryopreserved differentiated HepaRG cells (Biopredic International, France) were thawed and seeded following manufacturer’s instructions with basal hepatic cell medium (Williams’ E basal medium with GlutaMAX containing phenol red, Biopredic International, France) supplemented with thaw seed and general purpose medium (Biopredic International, France). Hereafter, HepaRG cells were maintained in ba…	Cryopreserved differentiated HepaRG cells (Biopredic International, France) were thawed and seeded following manufacturer’s instructions with basal hepatic cell medium (Williams’ E basal medium with GlutaMAX containing phenol red, Biopredic International, France) supplemented with thaw seed and general purpose medium (Biopredic International, France). Hereafter, HepaRG cells were maintained in ba…	Cryopreserved differentiated HepaRG cells (Biopredic International, France) were thawed and seeded following manufacturer’s instructions with basal hepatic cell medium (Williams’ E basal medium with GlutaMAX containing phenol red, Biopredic International, France) supplemented with thaw seed and general purpose medium (Biopredic International, France). Hereafter, HepaRG cells were maintained in ba…	Cryopreserved differentiated HepaRG cells (Biopredic International, France) were thawed and seeded following manufacturer’s instructions with basal hepatic cell medium (Williams’ E basal medium with GlutaMAX containing phenol red, Biopredic International, France) supplemented with thaw seed and general purpose medium (Biopredic International, France). Hereafter, HepaRG cells were maintained in ba…	Cryopreserved differentiated HepaRG cells (Biopredic International, France) were thawed and seeded following manufacturer’s instructions with basal hepatic cell medium (Williams’ E basal medium with GlutaMAX containing phenol red, Biopredic International, France) supplemented with thaw seed and general purpose medium (Biopredic International, France). Hereafter, HepaRG cells were maintained in ba…	Cryopreserved differentiated HepaRG cells (Biopredic International, France) were thawed and seeded following manufacturer’s instructions with basal hepatic cell medium (Williams’ E basal medium with GlutaMAX containing phenol red, Biopredic International, France) supplemented with thaw seed and general purpose medium (Biopredic International, France). Hereafter, HepaRG cells were maintained in ba…	Cryopreserved differentiated HepaRG cells (Biopredic International, France) were thawed and seeded following manufacturer’s instructions with basal hepatic cell medium (Williams’ E basal medium with GlutaMAX containing phenol red, Biopredic International, France) supplemented with thaw seed and general purpose medium (Biopredic International, France). Hereafter, HepaRG cells were maintained in ba…	Cryopreserved differentiated HepaRG cells (Biopredic International, France) were thawed and seeded following manufacturer’s instructions with basal hepatic cell medium (Williams’ E basal medium with GlutaMAX containing phenol red, Biopredic International, France) supplemented with thaw seed and general purpose medium (Biopredic International, France). Hereafter, HepaRG cells were maintained in ba…	Cryopreserved differentiated HepaRG cells (Biopredic International, France) were thawed and seeded following manufacturer’s instructions with basal hepatic cell medium (Williams’ E basal medium with GlutaMAX containing phenol red, Biopredic International, France) supplemented with thaw seed and general purpose medium (Biopredic International, France). Hereafter, HepaRG cells were maintained in ba…	Cryopreserved differentiated HepaRG cells (Biopredic International, France) were thawed and seeded following manufacturer’s instructions with basal hepatic cell medium (Williams’ E basal medium with GlutaMAX containing phenol red, Biopredic International, France) supplemented with thaw seed and general purpose medium (Biopredic International, France). Hereafter, HepaRG cells were maintained in ba…	Cryopreserved differentiated HepaRG cells (Biopredic International, France) were thawed and seeded following manufacturer’s instructions with basal hepatic cell medium (Williams’ E basal medium with GlutaMAX containing phenol red, Biopredic International, France) supplemented with thaw seed and general purpose medium (Biopredic International, France). Hereafter, HepaRG cells were maintained in ba…
!Sample_molecule_ch1	total RNA	total RNA	total RNA	total RNA	total RNA	total RNA	total RNA	total RNA	total RNA	total RNA	total RNA	total RNA	total RNA	total RNA	total RNA	total RNA	total RNA	total RNA
!Sample_extract_protocol_ch1	Total RNA was extracted using the Rneasy mini kit (Qiagen, Belgium)	Total RNA was extracted using the Rneasy mini kit (Qiagen, Belgium)	Total RNA was extracted using the Rneasy mini kit (Qiagen, Belgium)	Total RNA was extracted using the Rneasy mini kit (Qiagen, Belgium)	Total RNA was extracted using the Rneasy mini kit (Qiagen, Belgium)	Total RNA was extracted using the Rneasy mini kit (Qiagen, Belgium)	Total RNA was extracted using the Rneasy mini kit (Qiagen, Belgium)	Total RNA was extracted using the Rneasy mini kit (Qiagen, Belgium)	Total RNA was extracted using the Rneasy mini kit (Qiagen, Belgium)	Total RNA was extracted using the Rneasy mini kit (Qiagen, Belgium)	Total RNA was extracted using the Rneasy mini kit (Qiagen, Belgium)	Total RNA was extracted using the Rneasy mini kit (Qiagen, Belgium)	Total RNA was extracted using the Rneasy mini kit (Qiagen, Belgium)	Total RNA was extracted using the Rneasy mini kit (Qiagen, Belgium)	Total RNA was extracted using the Rneasy mini kit (Qiagen, Belgium)	Total RNA was extracted using the Rneasy mini kit (Qiagen, Belgium)	Total RNA was extracted using the Rneasy mini kit (Qiagen, Belgium)	Total RNA was extracted using the Rneasy mini kit (Qiagen, Belgium)
!Sample_label_ch1	Biotin	Biotin	Biotin	Biotin	Biotin	Biotin	Biotin	Biotin	Biotin	Biotin	Biotin	Biotin	Biotin	Biotin	Biotin	Biotin	Biotin	Biotin
!Sample_label_protocol_ch1	100 ng total RNA per sample was amplified using a GeneChip 3′IVT Express Kit following manufacturer’s instructions (Affymetrix, Germany). Amplified RNA was purified with magnetic beads and 15 mg biotin-amplified RNA was treated with fragmentation reagent.	100 ng total RNA per sample was amplified using a GeneChip 3′IVT Express Kit following manufacturer’s instructions (Affymetrix, Germany). Amplified RNA was purified with magnetic beads and 15 mg biotin-amplified RNA was treated with fragmentation reagent.	100 ng total RNA per sample was amplified using a GeneChip 3′IVT Express Kit following manufacturer’s instructions (Affymetrix, Germany). Amplified RNA was purified with magnetic beads and 15 mg biotin-amplified RNA was treated with fragmentation reagent.	100 ng total RNA per sample was amplified using a GeneChip 3′IVT Express Kit following manufacturer’s instructions (Affymetrix, Germany). Amplified RNA was purified with magnetic beads and 15 mg biotin-amplified RNA was treated with fragmentation reagent.	100 ng total RNA per sample was amplified using a GeneChip 3′IVT Express Kit following manufacturer’s instructions (Affymetrix, Germany). Amplified RNA was purified with magnetic beads and 15 mg biotin-amplified RNA was treated with fragmentation reagent.	100 ng total RNA per sample was amplified using a GeneChip 3′IVT Express Kit following manufacturer’s instructions (Affymetrix, Germany). Amplified RNA was purified with magnetic beads and 15 mg biotin-amplified RNA was treated with fragmentation reagent.	100 ng total RNA per sample was amplified using a GeneChip 3′IVT Express Kit following manufacturer’s instructions (Affymetrix, Germany). Amplified RNA was purified with magnetic beads and 15 mg biotin-amplified RNA was treated with fragmentation reagent.	100 ng total RNA per sample was amplified using a GeneChip 3′IVT Express Kit following manufacturer’s instructions (Affymetrix, Germany). Amplified RNA was purified with magnetic beads and 15 mg biotin-amplified RNA was treated with fragmentation reagent.	100 ng total RNA per sample was amplified using a GeneChip 3′IVT Express Kit following manufacturer’s instructions (Affymetrix, Germany). Amplified RNA was purified with magnetic beads and 15 mg biotin-amplified RNA was treated with fragmentation reagent.	100 ng total RNA per sample was amplified using a GeneChip 3′IVT Express Kit following manufacturer’s instructions (Affymetrix, Germany). Amplified RNA was purified with magnetic beads and 15 mg biotin-amplified RNA was treated with fragmentation reagent.	100 ng total RNA per sample was amplified using a GeneChip 3′IVT Express Kit following manufacturer’s instructions (Affymetrix, Germany). Amplified RNA was purified with magnetic beads and 15 mg biotin-amplified RNA was treated with fragmentation reagent.	100 ng total RNA per sample was amplified using a GeneChip 3′IVT Express Kit following manufacturer’s instructions (Affymetrix, Germany). Amplified RNA was purified with magnetic beads and 15 mg biotin-amplified RNA was treated with fragmentation reagent.	100 ng total RNA per sample was amplified using a GeneChip 3′IVT Express Kit following manufacturer’s instructions (Affymetrix, Germany). Amplified RNA was purified with magnetic beads and 15 mg biotin-amplified RNA was treated with fragmentation reagent.	100 ng total RNA per sample was amplified using a GeneChip 3′IVT Express Kit following manufacturer’s instructions (Affymetrix, Germany). Amplified RNA was purified with magnetic beads and 15 mg biotin-amplified RNA was treated with fragmentation reagent.	100 ng total RNA per sample was amplified using a GeneChip 3′IVT Express Kit following manufacturer’s instructions (Affymetrix, Germany). Amplified RNA was purified with magnetic beads and 15 mg biotin-amplified RNA was treated with fragmentation reagent.	100 ng total RNA per sample was amplified using a GeneChip 3′IVT Express Kit following manufacturer’s instructions (Affymetrix, Germany). Amplified RNA was purified with magnetic beads and 15 mg biotin-amplified RNA was treated with fragmentation reagent.	100 ng total RNA per sample was amplified using a GeneChip 3′IVT Express Kit following manufacturer’s instructions (Affymetrix, Germany). Amplified RNA was purified with magnetic beads and 15 mg biotin-amplified RNA was treated with fragmentation reagent.	100 ng total RNA per sample was amplified using a GeneChip 3′IVT Express Kit following manufacturer’s instructions (Affymetrix, Germany). Amplified RNA was purified with magnetic beads and 15 mg biotin-amplified RNA was treated with fragmentation reagent.
!Sample_taxid_ch1	9606	9606	9606	9606	9606	9606	9606	9606	9606	9606	9606	9606	9606	9606	9606	9606	9606	9606
!Sample_hyb_protocol	12.5 μg of fragmented amplified RNA was hybridized to Affymetrix Human genome U133 plus 2.0 GeneChip. Subsequently, the chips were placed in a GeneChip Hybridization Oven 645 (Affymetrix, Germany). After incubation, the arrays were washed with GeneChip Fluidics Station 450 (Affymetrix, Germany) and stained with Affymetrix HWS kit.	12.5 μg of fragmented amplified RNA was hybridized to Affymetrix Human genome U133 plus 2.0 GeneChip. Subsequently, the chips were placed in a GeneChip Hybridization Oven 645 (Affymetrix, Germany). After incubation, the arrays were washed with GeneChip Fluidics Station 450 (Affymetrix, Germany) and stained with Affymetrix HWS kit.	12.5 μg of fragmented amplified RNA was hybridized to Affymetrix Human genome U133 plus 2.0 GeneChip. Subsequently, the chips were placed in a GeneChip Hybridization Oven 645 (Affymetrix, Germany). After incubation, the arrays were washed with GeneChip Fluidics Station 450 (Affymetrix, Germany) and stained with Affymetrix HWS kit.	12.5 μg of fragmented amplified RNA was hybridized to Affymetrix Human genome U133 plus 2.0 GeneChip. Subsequently, the chips were placed in a GeneChip Hybridization Oven 645 (Affymetrix, Germany). After incubation, the arrays were washed with GeneChip Fluidics Station 450 (Affymetrix, Germany) and stained with Affymetrix HWS kit.	12.5 μg of fragmented amplified RNA was hybridized to Affymetrix Human genome U133 plus 2.0 GeneChip. Subsequently, the chips were placed in a GeneChip Hybridization Oven 645 (Affymetrix, Germany). After incubation, the arrays were washed with GeneChip Fluidics Station 450 (Affymetrix, Germany) and stained with Affymetrix HWS kit.	12.5 μg of fragmented amplified RNA was hybridized to Affymetrix Human genome U133 plus 2.0 GeneChip. Subsequently, the chips were placed in a GeneChip Hybridization Oven 645 (Affymetrix, Germany). After incubation, the arrays were washed with GeneChip Fluidics Station 450 (Affymetrix, Germany) and stained with Affymetrix HWS kit.	12.5 μg of fragmented amplified RNA was hybridized to Affymetrix Human genome U133 plus 2.0 GeneChip. Subsequently, the chips were placed in a GeneChip Hybridization Oven 645 (Affymetrix, Germany). After incubation, the arrays were washed with GeneChip Fluidics Station 450 (Affymetrix, Germany) and stained with Affymetrix HWS kit.	12.5 μg of fragmented amplified RNA was hybridized to Affymetrix Human genome U133 plus 2.0 GeneChip. Subsequently, the chips were placed in a GeneChip Hybridization Oven 645 (Affymetrix, Germany). After incubation, the arrays were washed with GeneChip Fluidics Station 450 (Affymetrix, Germany) and stained with Affymetrix HWS kit.	12.5 μg of fragmented amplified RNA was hybridized to Affymetrix Human genome U133 plus 2.0 GeneChip. Subsequently, the chips were placed in a GeneChip Hybridization Oven 645 (Affymetrix, Germany). After incubation, the arrays were washed with GeneChip Fluidics Station 450 (Affymetrix, Germany) and stained with Affymetrix HWS kit.	12.5 μg of fragmented amplified RNA was hybridized to Affymetrix Human genome U133 plus 2.0 GeneChip. Subsequently, the chips were placed in a GeneChip Hybridization Oven 645 (Affymetrix, Germany). After incubation, the arrays were washed with GeneChip Fluidics Station 450 (Affymetrix, Germany) and stained with Affymetrix HWS kit.	12.5 μg of fragmented amplified RNA was hybridized to Affymetrix Human genome U133 plus 2.0 GeneChip. Subsequently, the chips were placed in a GeneChip Hybridization Oven 645 (Affymetrix, Germany). After incubation, the arrays were washed with GeneChip Fluidics Station 450 (Affymetrix, Germany) and stained with Affymetrix HWS kit.	12.5 μg of fragmented amplified RNA was hybridized to Affymetrix Human genome U133 plus 2.0 GeneChip. Subsequently, the chips were placed in a GeneChip Hybridization Oven 645 (Affymetrix, Germany). After incubation, the arrays were washed with GeneChip Fluidics Station 450 (Affymetrix, Germany) and stained with Affymetrix HWS kit.	12.5 μg of fragmented amplified RNA was hybridized to Affymetrix Human genome U133 plus 2.0 GeneChip. Subsequently, the chips were placed in a GeneChip Hybridization Oven 645 (Affymetrix, Germany). After incubation, the arrays were washed with GeneChip Fluidics Station 450 (Affymetrix, Germany) and stained with Affymetrix HWS kit.	12.5 μg of fragmented amplified RNA was hybridized to Affymetrix Human genome U133 plus 2.0 GeneChip. Subsequently, the chips were placed in a GeneChip Hybridization Oven 645 (Affymetrix, Germany). After incubation, the arrays were washed with GeneChip Fluidics Station 450 (Affymetrix, Germany) and stained with Affymetrix HWS kit.	12.5 μg of fragmented amplified RNA was hybridized to Affymetrix Human genome U133 plus 2.0 GeneChip. Subsequently, the chips were placed in a GeneChip Hybridization Oven 645 (Affymetrix, Germany). After incubation, the arrays were washed with GeneChip Fluidics Station 450 (Affymetrix, Germany) and stained with Affymetrix HWS kit.	12.5 μg of fragmented amplified RNA was hybridized to Affymetrix Human genome U133 plus 2.0 GeneChip. Subsequently, the chips were placed in a GeneChip Hybridization Oven 645 (Affymetrix, Germany). After incubation, the arrays were washed with GeneChip Fluidics Station 450 (Affymetrix, Germany) and stained with Affymetrix HWS kit.	12.5 μg of fragmented amplified RNA was hybridized to Affymetrix Human genome U133 plus 2.0 GeneChip. Subsequently, the chips were placed in a GeneChip Hybridization Oven 645 (Affymetrix, Germany). After incubation, the arrays were washed with GeneChip Fluidics Station 450 (Affymetrix, Germany) and stained with Affymetrix HWS kit.	12.5 μg of fragmented amplified RNA was hybridized to Affymetrix Human genome U133 plus 2.0 GeneChip. Subsequently, the chips were placed in a GeneChip Hybridization Oven 645 (Affymetrix, Germany). After incubation, the arrays were washed with GeneChip Fluidics Station 450 (Affymetrix, Germany) and stained with Affymetrix HWS kit.
!Sample_scan_protocol	Stained arrays were scanned via an Affymetrix GeneChip Scanner 3000 7G.	Stained arrays were scanned via an Affymetrix GeneChip Scanner 3000 7G.	Stained arrays were scanned via an Affymetrix GeneChip Scanner 3000 7G.	Stained arrays were scanned via an Affymetrix GeneChip Scanner 3000 7G.	Stained arrays were scanned via an Affymetrix GeneChip Scanner 3000 7G.	Stained arrays were scanned via an Affymetrix GeneChip Scanner 3000 7G.	Stained arrays were scanned via an Affymetrix GeneChip Scanner 3000 7G.	Stained arrays were scanned via an Affymetrix GeneChip Scanner 3000 7G.	Stained arrays were scanned via an Affymetrix GeneChip Scanner 3000 7G.	Stained arrays were scanned via an Affymetrix GeneChip Scanner 3000 7G.	Stained arrays were scanned via an Affymetrix GeneChip Scanner 3000 7G.	Stained arrays were scanned via an Affymetrix GeneChip Scanner 3000 7G.	Stained arrays were scanned via an Affymetrix GeneChip Scanner 3000 7G.	Stained arrays were scanned via an Affymetrix GeneChip Scanner 3000 7G.	Stained arrays were scanned via an Affymetrix GeneChip Scanner 3000 7G.	Stained arrays were scanned via an Affymetrix GeneChip Scanner 3000 7G.	Stained arrays were scanned via an Affymetrix GeneChip Scanner 3000 7G.	Stained arrays were scanned via an Affymetrix GeneChip Scanner 3000 7G.
!Sample_description	Gene expression of human hepatoma HepaRG cells after 72 hours treatment with the vehicle control	Gene expression of human hepatoma HepaRG cells after 72 hours treatment with the vehicle control	Gene expression of human hepatoma HepaRG cells after 72 hours treatment with the vehicle control	Gene expression of human hepatoma HepaRG cells after 72 hours treatment with the 50 x concentrated bile acid mixture	Gene expression of human hepatoma HepaRG cells after 72 hours treatment with the 50 x concentrated bile acid mixture	Gene expression of human hepatoma HepaRG cells after 72 hours treatment with the 50 x concentrated bile acid mixture	Gene expression of human hepatoma HepaRG cells after 72 hours treatment with 13 mM acetaminophen and the 50 x concentrated bile acid mixture	Gene expression of human hepatoma HepaRG cells after 72 hours treatment with 13 mM acetaminophen and the 50 x concentrated bile acid mixture	Gene expression of human hepatoma HepaRG cells after 72 hours treatment with 13 mM acetaminophen and the 50 x concentrated bile acid mixture	Gene expression of human hepatoma HepaRG cells after 72 hours treatment with 10 mM sunset yellow and the 50 x concentrated bile acid mixture	Gene expression of human hepatoma HepaRG cells after 72 hours treatment with 10 mM sunset yellow and the 50 x concentrated bile acid mixture	Gene expression of human hepatoma HepaRG cells after 72 hours treatment with 10 mM sunset yellow and the 50 x concentrated bile acid mixture	Gene expression of human hepatoma HepaRG cells after 72 hours treatment with 50 mM tartrazine and the 50 x concentrated bile acid mixture	Gene expression of human hepatoma HepaRG cells after 72 hours treatment with 50 mM tartrazine and the 50 x concentrated bile acid mixture	Gene expression of human hepatoma HepaRG cells after 72 hours treatment with 50 mM tartrazine and the 50 x concentrated bile acid mixture	Gene expression of human hepatoma HepaRG cells after 72 hours treatment with 0.050 mM triclosan and the 50 x concentrated bile acid mixture	Gene expression of human hepatoma HepaRG cells after 72 hours treatment with 0.050 mM triclosan and the 50 x concentrated bile acid mixture	Gene expression of human hepatoma HepaRG cells after 72 hours treatment with 0.050 mM triclosan and the 50 x concentrated bile acid mixture
!Sample_data_processing	Robust Multichip Average (RMA) Express was utilized for normalization and summarization.	Robust Multichip Average (RMA) Express was utilized for normalization and summarization.	Robust Multichip Average (RMA) Express was utilized for normalization and summarization.	Robust Multichip Average (RMA) Express was utilized for normalization and summarization.	Robust Multichip Average (RMA) Express was utilized for normalization and summarization.	Robust Multichip Average (RMA) Express was utilized for normalization and summarization.	Robust Multichip Average (RMA) Express was utilized for normalization and summarization.	Robust Multichip Average (RMA) Express was utilized for normalization and summarization.	Robust Multichip Average (RMA) Express was utilized for normalization and summarization.	Robust Multichip Average (RMA) Express was utilized for normalization and summarization.	Robust Multichip Average (RMA) Express was utilized for normalization and summarization.	Robust Multichip Average (RMA) Express was utilized for normalization and summarization.	Robust Multichip Average (RMA) Express was utilized for normalization and summarization.	Robust Multichip Average (RMA) Express was utilized for normalization and summarization.	Robust Multichip Average (RMA) Express was utilized for normalization and summarization.	Robust Multichip Average (RMA) Express was utilized for normalization and summarization.	Robust Multichip Average (RMA) Express was utilized for normalization and summarization.	Robust Multichip Average (RMA) Express was utilized for normalization and summarization.
!Sample_data_processing	Background adjustment, quantile normalization and summarization using median polish was executed via RMA Expression Software.	Background adjustment, quantile normalization and summarization using median polish was executed via RMA Expression Software.	Background adjustment, quantile normalization and summarization using median polish was executed via RMA Expression Software.	Background adjustment, quantile normalization and summarization using median polish was executed via RMA Expression Software.	Background adjustment, quantile normalization and summarization using median polish was executed via RMA Expression Software.	Background adjustment, quantile normalization and summarization using median polish was executed via RMA Expression Software.	Background adjustment, quantile normalization and summarization using median polish was executed via RMA Expression Software.	Background adjustment, quantile normalization and summarization using median polish was executed via RMA Expression Software.	Background adjustment, quantile normalization and summarization using median polish was executed via RMA Expression Software.	Background adjustment, quantile normalization and summarization using median polish was executed via RMA Expression Software.	Background adjustment, quantile normalization and summarization using median polish was executed via RMA Expression Software.	Background adjustment, quantile normalization and summarization using median polish was executed via RMA Expression Software.	Background adjustment, quantile normalization and summarization using median polish was executed via RMA Expression Software.	Background adjustment, quantile normalization and summarization using median polish was executed via RMA Expression Software.	Background adjustment, quantile normalization and summarization using median polish was executed via RMA Expression Software.	Background adjustment, quantile normalization and summarization using median polish was executed via RMA Expression Software.	Background adjustment, quantile normalization and summarization using median polish was executed via RMA Expression Software.	Background adjustment, quantile normalization and summarization using median polish was executed via RMA Expression Software.
!Sample_platform_id	GPL570	GPL570	GPL570	GPL570	GPL570	GPL570	GPL570	GPL570	GPL570	GPL570	GPL570	GPL570	GPL570	GPL570	GPL570	GPL570	GPL570	GPL570
!Sample_contact_name	Eva,Anne D,Gijbels	Eva,Anne D,Gijbels	Eva,Anne D,Gijbels	Eva,Anne D,Gijbels	Eva,Anne D,Gijbels	Eva,Anne D,Gijbels	Eva,Anne D,Gijbels	Eva,Anne D,Gijbels	Eva,Anne D,Gijbels	Eva,Anne D,Gijbels	Eva,Anne D,Gijbels	Eva,Anne D,Gijbels	Eva,Anne D,Gijbels	Eva,Anne D,Gijbels	Eva,Anne D,Gijbels	Eva,Anne D,Gijbels	Eva,Anne D,Gijbels	Eva,Anne D,Gijbels
!Sample_contact_institute	VUB	VUB	VUB	VUB	VUB	VUB	VUB	VUB	VUB	VUB	VUB	VUB	VUB	VUB	VUB	VUB	VUB	VUB
!Sample_contact_address	Laarbeeklaan 103, Building G, 2th floor, Department IVTD	Laarbeeklaan 103, Building G, 2th floor, Department IVTD	Laarbeeklaan 103, Building G, 2th floor, Department IVTD	Laarbeeklaan 103, Building G, 2th floor, Department IVTD	Laarbeeklaan 103, Building G, 2th floor, Department IVTD	Laarbeeklaan 103, Building G, 2th floor, Department IVTD	Laarbeeklaan 103, Building G, 2th floor, Department IVTD	Laarbeeklaan 103, Building G, 2th floor, Department IVTD	Laarbeeklaan 103, Building G, 2th floor, Department IVTD	Laarbeeklaan 103, Building G, 2th floor, Department IVTD	Laarbeeklaan 103, Building G, 2th floor, Department IVTD	Laarbeeklaan 103, Building G, 2th floor, Department IVTD	Laarbeeklaan 103, Building G, 2th floor, Department IVTD	Laarbeeklaan 103, Building G, 2th floor, Department IVTD	Laarbeeklaan 103, Building G, 2th floor, Department IVTD	Laarbeeklaan 103, Building G, 2th floor, Department IVTD	Laarbeeklaan 103, Building G, 2th floor, Department IVTD	Laarbeeklaan 103, Building G, 2th floor, Department IVTD
!Sample_contact_city	Jette	Jette	Jette	Jette	Jette	Jette	Jette	Jette	Jette	Jette	Jette	Jette	Jette	Jette	Jette	Jette	Jette	Jette
!Sample_contact_state	Brussels	Brussels	Brussels	Brussels	Brussels	Brussels	Brussels	Brussels	Brussels	Brussels	Brussels	Brussels	Brussels	Brussels	Brussels	Brussels	Brussels	Brussels
!Sample_contact_zip/postal_code	1090	1090	1090	1090	1090	1090	1090	1090	1090	1090	1090	1090	1090	1090	1090	1090	1090	1090
!Sample_contact_country	Belgium	Belgium	Belgium	Belgium	Belgium	Belgium	Belgium	Belgium	Belgium	Belgium	Belgium	Belgium	Belgium	Belgium	Belgium	Belgium	Belgium	Belgium
!Sample_supplementary_file	ftp://ftp.ncbi.nlm.nih.gov/geo/samples/GSM5176nnn/GSM5176057/suppl/GSM5176057_VUB_EVA_CTL_batch1_HG-U133_Plus_2_.CEL.gz	ftp://ftp.ncbi.nlm.nih.gov/geo/samples/GSM5176nnn/GSM5176058/suppl/GSM5176058_VUB_EVA_CTL_batch2_HG-U133_Plus_2_.CEL.gz	ftp://ftp.ncbi.nlm.nih.gov/geo/samples/GSM5176nnn/GSM5176059/suppl/GSM5176059_VUB_EVA_CTL_batch3_HG-U133_Plus_2_.CEL.gz	ftp://ftp.ncbi.nlm.nih.gov/geo/samples/GSM5176nnn/GSM5176060/suppl/GSM5176060_VUB_EVA_CTL_BA_batch1_HG-U133_Plus_2_.CEL.gz	ftp://ftp.ncbi.nlm.nih.gov/geo/samples/GSM5176nnn/GSM5176061/suppl/GSM5176061_VUB_EVA_CTL_BA_batch2_HG-U133_Plus_2_.CEL.gz	ftp://ftp.ncbi.nlm.nih.gov/geo/samples/GSM5176nnn/GSM5176062/suppl/GSM5176062_VUB_EVA_CTL_BA_batch3_HG-U133_Plus_2_.CEL.gz	ftp://ftp.ncbi.nlm.nih.gov/geo/samples/GSM5176nnn/GSM5176063/suppl/GSM5176063_VUB_EVA_APAP_BA_IC50_batch1_HG-U133_Plus_2_.CEL.gz	ftp://ftp.ncbi.nlm.nih.gov/geo/samples/GSM5176nnn/GSM5176064/suppl/GSM5176064_VUB_EVA_APAP_BA_IC50_batch2_HG-U133_Plus_2_.CEL.gz	ftp://ftp.ncbi.nlm.nih.gov/geo/samples/GSM5176nnn/GSM5176065/suppl/GSM5176065_VUB_EVA_APAP_BA_IC50_batch3_HG-U133_Plus_2_.CEL.gz	ftp://ftp.ncbi.nlm.nih.gov/geo/samples/GSM5176nnn/GSM5176066/suppl/GSM5176066_VUB_EVA_SUN_BA_batch1_HG-U133_Plus_2_.CEL.gz	ftp://ftp.ncbi.nlm.nih.gov/geo/samples/GSM5176nnn/GSM5176067/suppl/GSM5176067_VUB_EVA_SUN_BA_batch2_HG-U133_Plus_2_.CEL.gz	ftp://ftp.ncbi.nlm.nih.gov/geo/samples/GSM5176nnn/GSM5176068/suppl/GSM5176068_VUB_EVA_SUN_BA_batch3_HG-U133_Plus_2_.CEL.gz	ftp://ftp.ncbi.nlm.nih.gov/geo/samples/GSM5176nnn/GSM5176069/suppl/GSM5176069_VUB_EVA_TART_BA_batch1_HG-U133_Plus_2_.CEL.gz	ftp://ftp.ncbi.nlm.nih.gov/geo/samples/GSM5176nnn/GSM5176070/suppl/GSM5176070_VUB_EVA_TART_BA_batch2_HG-U133_Plus_2_.CEL.gz	ftp://ftp.ncbi.nlm.nih.gov/geo/samples/GSM5176nnn/GSM5176071/suppl/GSM5176071_VUB_EVA_TART_BA_batch3_HG-U133_Plus_2_.CEL.gz	ftp://ftp.ncbi.nlm.nih.gov/geo/samples/GSM5176nnn/GSM5176072/suppl/GSM5176072_VUB_EVA_TRI_BA_batch1_HG-U133_Plus_2_.CEL.gz	ftp://ftp.ncbi.nlm.nih.gov/geo/samples/GSM5176nnn/GSM5176073/suppl/GSM5176073_VUB_EVA_TRI_BA_batch2_HG-U133_Plus_2_.CEL.gz	ftp://ftp.ncbi.nlm.nih.gov/geo/samples/GSM5176nnn/GSM5176074/suppl/GSM5176074_VUB_EVA_TRI_BA_batch3_HG-U133_Plus_2_.CEL.gz
!Sample_data_row_count	54675	54675	54675	54675	54675	54675	54675	54675	54675	54675	54675	54675	54675	54675	54675	54675	54675	54675
!series_matrix_table_begin
ID_REF	GSM5176057	GSM5176058	GSM5176059	GSM5176060	GSM5176061	GSM5176062	GSM5176063	GSM5176064	GSM5176065	GSM5176066	GSM5176067	GSM5176068	GSM5176069	GSM5176070	GSM5176071	GSM5176072	GSM5176073	GSM5176074
1007_s_at	1430.95	1364.37	1368.16	1685.38	1677.81	1561.77	836.475	947.188	852.215	1733.03	1689.83	1592.81	1984.55	2009.66	1955.55	1591.39	1531.18	1605.22
1053_at	407.707	369.563	420.468	359.928	393.723	379.911	324.75	321.814	332.334	241.077	255.221	239.382	272.529	241.274	242.937	606.828	629.625	522.836
117_at	72.9196	61.9217	83.1558	69.6339	69.6914	70.7662	157.693	129.38	119.536	79.554	81.8175	76.9738	63.7553	69.3438	68.9272	463.17	487.198	298.982
121_at	322.624	315.809	354.754	385.591	321.623	320.734	449.824	445.355	411.928	358.062	377.643	354.512	370.428	403.451	405.541	349.341	341.667	368.602
1255_g_at	13.2213	14.3485	16.2186	15.012	15.0533	15.3017	15.0226	14.0192	13.9331	15.5351	16.3771	14.7596	14.1736	15.7311	13.5222	14.2558	13.7962	16.7647
1294_at	256.417	274.764	300.246	297.614	331.419	345.209	131.272	79.2108	86.1438	220.245	209.115	197.051	249.629	274.291	266.119	466.516	419.764	458.368
1316_at	186.917	236.886	194.892	205.651	200.373	203.336	98.5418	150.279	108.326	309.185	310.926	290.043	302.918	353.103	325.519	187.879	194.28	215.184
1320_at	80.2294	69.699	89.0629	76.1735	93.7014	94.7718	110.532	122.229	114.884	122.566	104.308	108.468	81.0299	78.7132	72.0899	82.4383	83.3238	87.2634
1405_i_at	17.8493	18.5833	15.1452	17.8523	15.7359	21.0367	158.504	191.906	106.512	16.2759	17.044	18.1096	29.6344	33.8635	36.7293	20.6781	21.6477	18.0059
1431_at	4193.72	2734.02	4392.05	636.445	731.479	737.769	31.036	32.45	37.357	135.081	119.471	132.416	84.2249	74.7753	72.3357	297.09	327.433	290.335
1438_at	84.7758	94.6165	89.2446	107.822	100.358	88.0355	90.8603	89.1911	87.1715	79.0754	88.9203	80.7103	89.4021	91.0501	75.8693	80.9023	85.3286	95.748
1487_at	922.654	808.938	982.54	848.617	914.729	866.424	1174.72	1224.15	1263.36	959.511	962.772	929.215	1242.14	1219.95	1201.8	854.147	833.276	841.444
1494_f_at	579.623	487.544	653.509	381.498	393.146	453	146.419	131.445	107.257	182.642	191.697	200.756	107.091	124.025	122.416	230.376	230.076	219.365
1552256_a_at	771.25	626.192	880.814	825.731	947.154	978.659	277.988	286.856	278.547	521.49	565.04	490.412	488.098	468.965	505.952	825.54	788.32	794.225
1552257_a_at	473.048	446.63	485.754	426.853	426.268	444.463	1100.24	1091.58	1047.7	612.752	627.853	590.202	369.186	403.239	458.718	533.562	508.374	436.592
1552258_at	39.2564	33.7618	35.7874	36.4689	29.4753	28.414	34.9887	32.9056	28.7031	31.3516	34.9541	30.9154	31.7237	29.8321	32.7189	27.8203	34.6396	27.6349
1552261_at	33.9379	28.7945	31.2805	40.3207	28.8453	37.733	29.4954	34.821	31.1031	33.8592	29.4595	28.6633	27.7861	36.8635	28.4417	28.3981	36.7906	29.6654
1552263_at	119.584	128.812	126.59	128.84	138.741	150.61	273.181	260.741	250.162	187.754	193.629	174.922	204.783	197.209	190.004	159.797	174.297	158.055
1552264_a_at	430.908	329.561	402.833	573.38	610.513	598.138	977.054	1111.74	943.047	650.703	643.213	616.297	582.353	532.995	595.669	519.396	532.762	544.54
1552266_at	9.97723	9.5923	11.5112	11.2382	9.98568	13.0549	11.3539	11.6117	11.6191	11.1265	10.9198	10.1883	12.0564	11.051	11.786	9.79731	10.2113	11.6532
1552269_at	59.2308	50.3385	60.2848	70.2899	75.5894	63.3529	38.4998	41.9037	41.2876	84.4812	90.4117	119.664	49.8418	48.2393	53.0756	60.8109	67.2682	59.0724
1552271_at	49.3934	55.3698	54.1516	64.8581	60.8863	56.4409	52.8382	64.8801	56.0731	59.9173	48.5962	51.4388	58.661	60.9155	55.4995	51.0678	48.62	63.0228
1552272_a_at	45.4718	63.2966	52.9266	51.4517	45.6122	44.6982	62.3377	71.3381	70.7893	43.2998	43.5211	44.3185	63.9796	56.9687	55.1688	46.9947	53.007	51.9362
1552274_at	236.319	204.853	235.008	197.24	258.893	232.847	525.779	571.463	510.989	217.517	225.339	204.667	466.397	473.806	463.015	258.516	263.393	242.316
1552275_s_at	158.556	110.686	143.202	148.491	177.992	164.566	406.454	422.931	392.187	133.58	140.464	138.572	276.189	246.314	330.169	175.393	173.159	170.25
1552276_a_at	124.076	118.807	135.55	135.062	137.052	134.986	133.103	139.02	121.613	141.616	149.186	127.28	139.876	130.223	146.651	127.319	118.73	127.2
1552277_a_at	674.705	623.597	624.616	804.684	867.214	833.964	584.109	568.583	560.326	1297.96	1238.73	1225.09	1082.57	983.215	1042.65	1164.07	1151.47	1074.91
1552278_a_at	192.968	150.488	211.519	203.485	228.309	234.81	115.204	143.835	92.0699	312.578	278.157	291.721	166.924	159.577	154.736	207.537	195.23	186.844
1552279_a_at	309.195	279.584	314.787	314.521	293.478	315.433	226.904	232.996	242.126	463.433	396.724	374.861	220.679	212.587	225.841	250.773	254.849	267.499
1552280_at	26.5631	27.0452	29.2924	29.6661	24.7756	26.5248	26.1195	27.7847	27.1595	28.4071	30.341	34.1716	28.7542	27.2967	31.3493	22.9731	29.6964	25.9798
1552281_at	365.403	331.36	428.901	316.327	335.989	311.236	209.681	228.454	211.273	270.312	293.013	305.135	228.222	262.931	298.565	273.875	298.464	304.755
1552283_s_at	28.7209	39.0643	27.8462	30.3825	26.1832	26.9996	32.2124	29.1949	28.7866	34.0559	31.231	30.0721	30.3665	32.0854	27.5737	24.4317	25.6072	29.5661
1552286_at	338.38	361.466	279.703	284.425	282.182	319.686	672.566	612.804	656.572	556.466	587.427	541.018	313.137	313.748	330.864	300.036	299.189	284.819
1552287_s_at	175.082	167.874	146.935	113.821	116.961	128.842	309.66	257.223	293.686	182.642	208.787	201.835	186.964	153.797	159.604	174.46	182.414	153.932
1552288_at	21.393	17.5432	19.0989	24.3284	19.9178	19.1412	21.9052	27.1145	21.6907	21.3168	18.7548	19.9653	19.1307	20.9903	19.4399	19.1487	17.6543	22.0544
1552289_a_at	29.3307	28.7945	31.1842	31.2192	23.7633	31.3048	33.5894	34.5937	30.3549	34.1693	35.1964	32.67	29.0578	32.8643	39.6257	26.2734	28.9119	29.9369
1552291_at	328.929	473.848	316.538	317.863	311.363	317.109	697.43	698.54	742.053	284.362	278.535	291.469	401.961	424.363	394.493	378.145	369.728	351.105
1552293_at	34.6457	38.2712	46.9851	36.322	33.3549	28.4119	36.2239	39.5828	36.5309	36.1284	33.435	36.0616	34.9228	42.3436	36.1003	30.5225	35.2928	35.1568
1552295_a_at	404.399	308.586	402.513	456.019	453.75	452.022	408.686	448.297	381.022	442.548	368.168	403.833	545.733	520.895	468.21	439.796	463.816	431.848
1552296_at	16.3511	21.3302	17.2775	15.3892	17.7271	15.7087	18.2475	20.2503	16.051	13.7985	16.393	17.1505	19.6877	17.0523	16.9244	17.7785	18.1468	17.0208
1552299_at	67.468	50.9354	62.2285	65.0229	71.5452	69.4818	124.345	112.746	94.2086	90.5016	84.9283	77.3382	93.6467	90.7714	98.8352	70.4559	67.6816	72.5148
1552301_a_at	56.4397	40.5416	42.5519	46.2236	35.472	37.1521	30.246	42.6832	41.022	47.7156	40.3673	36.4362	43.0536	43.5955	42.6918	41.2429	32.0854	40.2494
1552302_at	14.7501	15.5227	15.9196	19.3803	15.0763	14.1208	15.0682	17.3535	16.8433	15.894	16.0565	15.5478	15.8519	16.6093	14.2321	12.7498	12.5361	17.0869
1552303_a_at	45.7216	58.5092	60.6553	60.0953	54.7896	53.5216	57.4079	66.1209	54.6942	45.4957	53.2224	52.8171	61.781	67.8256	61.3552	50.5528	53.0143	56.921
1552304_at	39.2473	30.103	44.6118	36.9824	38.2565	37.4886	27.2598	34.8766	32.5158	32.038	33.659	31.9817	33.7702	28.2117	28.3529	56.2018	46.5563	47.7562
1552306_at	61.1561	47.6183	47.8368	54.9998	62.0368	54.623	47.1831	34.6338	33.7744	46.7012	44.9749	48.1014	40.9722	35.8118	33.9974	87.3166	85.6417	66.0061
1552307_a_at	709.706	689.084	789.655	466.437	506.019	506.334	160.693	167.111	151.999	707.075	795.528	812.843	162.457	152.8	164.64	346.612	364.961	318.228
1552309_a_at	25.169	21.3302	22.0406	22.515	20.0846	22.0789	22.1634	26.6813	18.6203	27.149	21.7712	27.5298	25.8056	28.897	28.347	23.6054	25.0839	25.6198
1552310_at	730.156	690.736	755.381	683.702	762.215	733.409	977.686	969.328	1031.84	606.464	600.307	608.115	1012.75	989.018	983.866	660.535	667.089	653.937
1552311_a_at	112.004	124.205	109.027	127.173	113.084	113.519	145.252	144.731	123.112	134.29	142.492	119.844	137.47	137.98	146.509	117.234	116.938	119.908
1552312_a_at	107.837	86.7437	98.9639	138.489	129.91	142.655	143.253	151.979	122.886	122.93	106.161	114.493	135.516	122.312	123.884	142.617	149.49	158.32
1552314_a_at	20.7041	23.7346	21.3476	26.8997	24.2219	31.4381	26.4798	24.6444	30.56	23.7943	20.2645	19.5199	22.5401	22.1205	25.5001	25.5522	32.0896	28.3472
1552315_at	49.3943	44.0464	50.7929	51.1484	56.1937	40.0644	54.3185	55.0591	66.3499	52.0521	49.7176	47.4829	49.6305	42.9904	51.3509	46.1639	47.9391	42.3819
1552316_a_at	12.436	11.3836	13.6014	14.9091	13.4246	13.786	12.2595	13.0636	14.7688	12.524	17.0935	13.0636	13.9465	12.5744	12.0641	12.6477	13.0949	12.8303
1552318_at	12.5818	11.8625	12.7441	12.0211	14.0927	13.5741	14.6695	11.7436	12.9368	15.0936	15.0351	16.2137	11.4165	13.5112	11.4762	10.9041	11.4724	12.5579
1552319_a_at	91.4837	86.6249	89.4858	97.7725	82.5865	84.6859	69.9075	64.9052	80.2342	88.3078	91.892	96.0817	73.5564	84.8713	80.3298	84.0021	90.6439	89.4525
1552320_a_at	12.0056	12.5044	12.2611	13.4797	12.5519	12.0851	11.7793	13.5332	12.1342	14.9045	13.7349	14.3379	10.2601	12.5677	11.5853	11.2291	11.5466	10.716
1552321_a_at	10.2496	10.089	10.3649	10.5519	11.1294	10.5304	12.3553	12.2233	11.3621	11.2782	9.52753	11.5637	11.5996	10.6815	11.0298	12.5482	8.49088	10.5578
1552322_at	11.8637	11.3744	10.1575	10.429	10.9729	9.71914	10.6984	10.7881	11.931	12.6957	10.2615	9.99123	10.654	12.0988	9.32585	10.7835	10.0358	11.2705
1552323_s_at	24.1128	33.8776	32.3988	26.6344	34.2033	27.4133	27.1004	31.7046	28.1231	21.1069	23.666	23.9755	31.1621	24.3153	27.4127	26.5744	27.7353	34.6801
1552325_at	9.1079	10.2576	9.48444	9.25412	8.90849	9.74128	12.4701	11.4449	9.9371	10.5203	10.6204	11.2362	9.947	10.4777	9.10527	10.2785	8.38685	10.1531
1552326_a_at	30.7579	31.8288	35.1493	43.1277	38.6617	33.7406	81.7468	72.552	70.0001	51.3174	46.919	46.8063	36.6089	37.6923	40.9586	37.1298	28.4521	35.157
1552327_at	23.5774	25.7223	22.2087	19.8691	24.5629	21.5728	19.3973	20.5371	18.823	21.9369	26.0041	28.3097	23.6597	21.3418	19.3102	20.4264	21.2165	24.2143
1552329_at	288.548	292.228	277.78	275.259	294.129	291.025	241.758	212.198	250.222	292.668	293.915	251.386	597.98	609.464	611.594	269.63	283.888	271.763
1552330_at	222.969	177.464	197.094	163.651	186.323	184.235	188.616	185.307	184.214	176.162	158.062	162.63	166.723	182.353	170.128	210.446	189.154	182.613
1552332_at	207.699	253.084	261.608	275.896	251.752	227.412	222.212	212.096	208.425	244.264	276.157	272.069	241.682	250.797	248.534	240.633	258.685	254.305
1552334_at	104.06	105.945	107.808	114.828	82.2953	107.359	52.456	89.3521	78.5836	81.654	86.5788	83.4123	107.318	103.615	97.5196	123.743	119.119	102.143
1552335_at	84.4116	81.8982	85.0804	88.632	83.0911	87.0237	80.2038	74.7401	76.7522	84.4335	76.1757	105.061	116.659	123.13	94.277	96.8132	90.9021	99.075
1552337_s_at	32.9835	35.5379	37.917	40.4007	25.346	29.7667	32.2494	42.8581	40.9586	34.8262	34.4589	33.6914	38.3657	39.35	31.0912	32.6982	23.76	35.8572
1552338_at	31.3493	42.7384	41.4896	44.2812	51.5549	48.6123	57.6326	56.2273	52.3357	46.3078	49.1513	45.6645	41.3902	43.2566	44.1683	44.4737	43.0935	43.3165
1552340_at	44.5544	39.9896	41.6643	46.9781	47.1713	44.5666	44.3084	48.0349	46.0445	47.4796	37.5159	36.8556	43.2759	44.7946	48.0818	31.2677	39.069	43.909
1552343_s_at	31.6992	37.6496	31.4033	25.4292	28.6992	30.9911	30.5691	31.5498	29.7792	26.0536	35.7934	31.7975	35.0199	31.4795	29.1355	32.9696	29.4136	31.3645
1552344_s_at	263.907	190.019	251.797	290.123	329.448	343.538	372.986	392.373	388.724	296.741	284.095	317.905	504.949	456.216	466.681	343.184	357.531	330.593
1552347_at	135.697	151.098	121.207	119.901	118.318	130.466	150.5	147.903	161.86	123.464	100.153	83.4123	125.797	103.439	127.028	116.392	132.557	126.633
1552348_at	41.1845	46.5743	52.6426	49.6767	41.7357	41.7213	47.6896	48.1933	48.8876	60.0581	50.5666	55.8949	49.0889	47.6704	50.7039	39.3299	44.2195	43.4983
1552349_a_at	41.3934	40.4564	51.4437	47.2818	42.8667	40.3201	41.5038	41.4978	38.3815	43.4499	39.3841	41.6534	39.2011	40.5208	39.7034	36.4923	36.9879	51.4554
1552354_at	23.1829	25.1365	23.9363	30.1193	25.3407	22.1148	31.3332	31.266	30.7222	24.4358	24.8778	25.4365	27.369	25.7344	30.3035	24.2331	21.4732	25.4365
1552355_s_at	69.5495	77.8714	77.755	79.092	69.4709	70.1698	67.3664	75.9415	79.2811	74.0313	83.488	63.6253	62.481	83.1875	69.683	76.4865	69.0094	70.686
1552359_at	16.9552	23.3871	19.6633	18.454	16.0369	19.972	19.8827	14.501	16.1922	17.88	19.5582	20.9576	17.0671	17.8648	15.0965	18.5579	19.6103	21.0736
1552360_a_at	234.763	236.075	227.676	228.848	241.326	234.055	201.345	181.628	215.456	239.968	234.849	261.297	238.075	234.081	219.285	230.707	226.116	215.4
1552362_a_at	6458.63	6740.43	7195.64	4815.43	4812.78	5187.72	88.8155	100.518	69.7943	1394.7	1481.77	1622.2	140.223	116.133	123.057	3680.27	3494.26	3582.97
1552364_s_at	293.755	232.4	312.003	332.94	388.585	369.911	326.013	303.218	319.009	269.797	276.408	256.038	391.018	380.436	385.16	350.306	370.55	344.097
1552365_at	125.485	132.464	109.234	118.893	113.819	112.327	18.0294	14.6385	16.9747	169.952	141.519	159.115	71.2638	57.5324	63.9159	157.355	159.418	160.019
1552367_a_at	52.1644	33.9093	34.99	38.1655	47.8614	47.7547	17.8896	21.3398	16.151	62.1751	62.8911	43.5243	24.3732	27.7231	34.3277	64.5202	55.3102	60.4388
1552368_at	11.7213	11.0302	11.8498	12.3673	12.286	11.8101	12.9434	11.6797	10.8814	11.684	13.41	11.7637	11.2983	11.8432	11.7108	12.5985	11.2384	13.5912
1552370_at	792.186	702.406	801.385	824.329	918.132	909.421	176.751	165.863	177.019	1007.93	948.2	992.741	398.627	338.686	363.765	977.707	920.276	916.05
1552372_at	9.68255	9.02914	9.22183	9.8752	10.9444	10.5259	10.8614	10.5164	8.28243	9.58752	9.02968	9.37569	9.8866	9.85068	8.76035	9.12853	8.42759	8.79457
1552373_s_at	12.2124	13.0995	12.698	14.3272	12.9434	13.9411	9.91804	9.07503	10.614	17.2238	15.9644	21.0537	11.4103	9.80503	10.47	16.2365	12.7664	14.0434
1552375_at	25.9185	22.7771	23.1474	23.5126	21.8335	26.8565	98.4816	71.1478	76.4747	22.889	32.7454	28.6515	22.9352	26.9652	27.1087	21.79	21.682	25.0066
1552377_s_at	196.309	193.215	187.195	177.536	178.442	180.252	181.923	210.269	191.208	190.393	189.161	177.353	205.575	198.246	211.797	191.967	169.954	182.19
1552378_s_at	455.292	354.498	434.985	423.175	474.266	418.131	267.571	314.353	257.349	274.463	268.797	279.445	375.96	332.837	339.315	462.741	438.625	433.741
1552379_at	8.68227	8.87988	11.1241	9.05571	8.40732	8.88297	8.78451	9.55755	9.81398	8.32746	9.27572	8.56568	8.26154	8.43944	8.66521	9.17247	8.7523	8.27087
1552381_at	11.2538	13.3204	12.1599	11.4858	11.7132	11.4976	10.4725	12.0995	11.6943	11.5789	11.5483	12.0316	11.2087	11.1978	11.5448	10.8054	10.7269	11.7385
1552383_at	43.4564	49.7213	47.3934	63.7883	45.4861	43.7706	54.4473	65.3544	61.6011	57.9248	54.9847	54.8426	65.5409	62.7904	54.4456	51.4585	39.5804	56.2011
1552384_a_at	42.0264	44.6969	40.0842	47.1734	44.0101	42.4134	50.6249	49.2583	53.7144	44.4835	53.8453	46.6037	52.1873	49.5489	43.9151	46.8224	53.0181	48.1062
1552386_at	16.6497	14.4789	15.8585	14.9368	16.3832	14.9221	15.5684	16.3001	16.1106	17.4543	15.6983	19.4018	15.4853	15.0752	15.2876	14.739	15.1212	15.4705
1552388_at	74.6323	71.6778	78.5591	68.673	60.3661	76.7067	66.7062	68.9371	53.9733	64.8583	62.5505	63.7774	68.6482	81.4953	65.4375	65.1447	62.4728	64.2603
1552389_at	120.335	114.985	117.743	75.0623	92.1411	77.8343	18.5851	18.8931	17.062	99.9498	92.361	111.036	170.133	130.296	131.273	117.077	95.7831	105.638
1552390_a_at	467.764	551.173	439.327	317.468	338.216	347.864	57.7085	57.4573	56.2121	373.414	415.557	412.845	661.057	577.167	576.956	368.976	384.743	364.73
1552391_at	11.9484	13.9955	11.1568	12.6203	14.2023	11.6492	14.1129	15.574	12.9434	13.4242	12.7414	13.3989	12.6085	15.4011	11.7777	13.0437	13.4054	13.7038
1552393_at	9.48128	9.80208	10.3288	9.28261	9.91782	9.95418	10.1812	9.99238	9.99447	10.581	10.2378	9.81263	9.88924	8.53734	9.64096	9.00836	9.29937	10.0923
1552394_a_at	11.6023	11.0806	11.4856	11.6499	11.0395	10.7555	11.3402	10.7748	11.1151	11.2022	9.13529	10.5869	11.2361	11.2148	12.9485	10.2621	10.7873	13.8051
1552395_at	257.474	253.853	287.806	285.79	270.867	266.353	244.946	267.93	223.019	248.469	237.164	245.315	270.795	289.001	252.699	225.797	235.553	259.273
1552396_at	43.6098	48.0131	40.7327	47.2842	37.7845	42.6219	42.6881	43.8229	39.4826	43.2359	44.6897	46.62	37.1423	53.3774	36.6828	42.3909	41.2601	43.7706
1552398_a_at	14.638	15.4079	14.1743	12.1774	15.4278	12.3708	13.0835	12.0788	10.8614	13.0201	12.3845	12.5855	12.6085	14.9667	12.9317	12.564	13.0596	14.4074
1552399_a_at	57.8026	39.6946	55.2088	72.7596	67.0461	67.7627	84.0063	76.4534	78.8847	75.8409	73.071	61.1346	62.4069	54.306	58.9913	57.6014	58.4869	67.8323
1552400_a_at	102.906	93.5117	128.947	101.539	101.563	93.461	72.5832	71.3038	61.922	70.2921	76.0343	72.5775	74.1817	69.2334	77.6515	88.867	76.2359	92.838
1552401_a_at	13.9747	16.3424	15.1258	17.0433	15.0389	16.7235	20.3753	20.9832	17.635	13.6484	14.6756	14.5174	15.9016	17.3478	16.1526	17.3498	13.7346	16.8475
1552402_at	23.9139	24.0464	24.4971	28.6144	27.9946	24.4565	24.7636	26.2694	28.4283	21.244	24.3878	27.6404	23.4083	24.3042	21.9582	21.1962	20.1248	24.1732
1552405_at	28.1471	33.2405	32.3702	37.6802	36.2997	33.4344	37.7825	34.2697	36.0388	33.7119	27.8795	39.1354	33.7321	33.8741	35.1835	31.1563	33.7119	30.3241
1552408_at	16.8265	14.2502	15.6651	17.0319	16.0639	15.3666	14.6128	18.4061	15.7414	13.8916	16.2238	14.1758	14.4951	13.5637	15.7842	13.2547	16.4126	16.0573
1552409_a_at	102.936	105.579	99.3618	112.089	99.8089	92.109	116.416	112.303	118.976	112.126	92.52	84.2275	116.665	118.201	107.632	102.797	89.245	106.523
1552410_at	71.6235	70.3473	65.3025	83.643	69.3859	73.8157	69.8718	68.3521	66.7128	73.9947	72.4758	76.1438	63.3374	77.2646	69.0597	63.8155	79.0706	70.1348
1552411_at	270.811	265.649	244.681	248.927	235.648	249.805	228.274	239.869	244.214	258.534	248.639	255.873	241.067	265.263	241.014	217.769	233.245	208.39
1552412_a_at	18.1421	20.0641	19.2383	17.5215	16.7303	19.122	20.0275	19.0592	18.9181	16.8396	17.181	17.9299	17.6543	17.8941	17.0191	15.9058	16.4361	18.8047
1552414_at	24.3927	27.4614	29.7893	31.4712	24.9629	29.9025	28.1998	29.6445	27.6124	29.0885	28.6989	26.887	30.7095	30.6435	29.301	24.9751	29.5019	29.1161
1552415_a_at	58.9079	58.1221	52.403	72.3321	59.6025	57.0069	51.0529	66.018	45.7099	49.6206	47.3107	52.1792	48.3986	55.4375	60.1304	53.6183	49.2879	63.0313
1552417_a_at	233.932	164.797	204.61	241.019	256.908	260.319	306.852	305.12	278.833	294.17	247.855	267.852	393.407	335.929	350.416	371.604	337.499	319.58
1552418_at	69.4966	73.9874	71.6095	79.2394	70.4386	69.0796	93.2874	101.075	83.8771	70.3373	78.7986	62.5444	70.7472	80.0307	75.3878	61.6845	57.6959	75.6034
1552419_s_at	75.6289	75.0101	65.4715	82.4132	65.514	62.0368	80.761	75.1733	91.3282	92.496	68.9297	89.5452	84.9439	85.3556	82.7368	53.0808	66.5559	62.4082
1552421_a_at	14.7688	19.5698	15.286	17.2238	14.8885	14.5824	14.9016	18.2556	17.5838	15.7402	17.8561	19.2242	14.9354	17.182	16.6901	17.0095	15.2178	18.3164
1552422_at	49.3759	54.9404	53.5449	51.1428	53.8787	71.9723	33.9125	34.4299	42.0953	59.6177	55.5327	41.1764	67.5243	68.2499	94.397	55.6594	65.253	53.2743
1552423_at	68.54	77.1646	74.2244	61.0917	66.415	74.4973	84.7943	63.71	73.2099	76.9592	80.5566	82.7398	74.481	82.7398	79.4831	65.7808	76.0185	74.4361
1552424_at	18.1524	17.042	13.7614	20.548	17.2509	15.83	17.0888	16.4206	15.8179	15.9301	13.8191	14.749	15.9203	14.4857	14.3031	16.2494	13.8248	19.1583
1552425_a_at	42.2807	42.8919	39.1509	48.9447	43.5629	45.2421	44.1811	52.6811	52.3028	50.2999	38.4358	44.9744	41.8422	45.5207	48.8147	40.0661	41.6269	45.6152
1552426_a_at	1259.45	1499.37	1229.37	1470.04	1496.44	1589.93	1753.35	1732.91	1768.72	1719.07	1585.52	1817.65	1961.28	1848.98	1895.72	1608.1	1630.52	1657.31
1552427_at	20.3654	17.1073	18.6707	19.3562	21.3023	23.1741	33.6222	28.7077	29.0653	16.6467	16.6425	18.7582	20.7388	21.316	22.1633	26.3004	20.1722	21.7519
1552430_at	11.6704	9.62213	10.8251	10.0114	10.643	10.8617	11.018	9.482	9.51639	9.8189	11.446	10.8832	9.05308	10.3277	8.96286	9.87208	9.8574	11.0348
1552432_at	85.9842	85.6331	90.076	100.77	96.853	84.9878	79.5867	77.4297	93.1016	85.491	79.5307	84.4116	75.1573	84.3214	87.9051	76.5365	78.3671	85.246
1552436_a_at	28.4507	27.8897	31.7963	33.7321	35.9347	30.6303	34.1241	31.9908	31.2818	29.7955	30.6922	31.8806	31.1779	28.1764	25.7766	25.4546	25.6369	31.5121
1552438_a_at	18.0069	20.2954	20.8041	22.9017	17.9945	18.2596	17.7199	22.3425	19.449	18.6922	18.5684	18.7214	16.6956	18.6304	18.9197	17.4703	15.3337	18.6278
1552439_s_at	10.6729	11.2199	9.67519	11.1207	12.2185	10.8815	11.4229	11.0605	11.2963	10.7977	12.04	10.8288	11.6791	12.163	11.1838	12.4077	11.307	11.7211
1552440_at	17.4225	16.1235	16.3438	16.366	16.4447	16.6677	16.5424	16.7187	17.3431	15.8614	16.5008	14.4303	16.3123	17.5807	15.9644	17.7935	14.3246	19.8646
1552445_a_at	31.5108	28.0117	33.7811	33.993	35.8795	31.1698	35.8257	36.4307	33.8147	30.0424	28.7981	28.5833	31.8525	34.303	30.5321	33.9983	29.278	36.7368
1552448_a_at	33.942	29.0368	29.2388	29.2577	30.2333	29.2868	35.6977	40.8719	33.4263	32.236	29.7382	30.7885	29.2319	39.0532	37.1087	30.0199	25.3762	26.3824
1552449_a_at	17.87	17.0624	18.5451	17.8498	18.6742	18.4715	17.6289	19.8976	21.3901	18.7394	18.6943	18.0793	16.7785	18.0489	17.0326	18.8581	20.6002	19.9683
1552450_a_at	77.8629	84.0908	78.1516	95.1987	70.3738	77.1026	77.2525	101.827	90.3192	90.7956	97.3947	96.0465	89.0141	96.6565	92.8309	84.5236	73.594	88.5734
1552452_at	16.3896	17.3477	17.186	17.2328	17.9978	16.9499	17.7246	17.6209	17.8581	16.8927	16.0815	14.2432	16.6602	17.6012	16.8192	18.0169	17.0619	18.6743
1552453_a_at	20.0172	21.2033	22.379	25.7085	21.8879	19.4183	26.2177	29.239	23.2406	24.6706	23.9948	24.437	19.2628	27.2582	27.7094	22.8444	23.9413	20.6462
1552455_at	47.7667	64.457	33.1531	31.0528	36.4677	34.5558	52.3028	51.4859	53.9665	37.45	47.5909	62.0918	174.518	157.464	151.499	45.1014	45.3699	41.071
1552456_a_at	37.5722	29.697	32.6786	37.6176	33.7694	30.9935	42.3562	40.0898	36.0388	41.5923	37.8043	40.6952	31.522	38.0811	33.2142	33.9198	36.8191	35.576
1552457_a_at	17.9331	19.0986	23.3229	20.2503	14.9271	19.6689	22.8888	22.5994	18.4311	17.7554	18.4124	19.917	18.0964	19.0858	20.9166	15.6665	17.7645	20.1806
1552458_at	13.0436	12.0741	17.2875	12.6664	12.5027	12.1063	18.2548	14.1637	12.9418	16.6602	13.4084	14.4943	12.3739	13.4077	13.2607	13.1712	12.4336	14.1256
1552459_a_at	45.5479	48.856	55.6764	62.4449	54.7116	48.8122	60.9698	63.9205	58.9687	45.9084	51.7143	47.2686	61.9336	61.3163	62.7113	48.0209	41.2667	61.679
1552461_at	26.1162	22.4073	26.2283	29.5591	27.4299	26.9071	18.345	20.4032	23.8585	23.4454	24.546	24.4805	24.6453	26.3059	27.5693	26.8372	19.1113	30.8332
1552463_at	17.8324	16.8356	16.2089	20.0599	17.8449	16.8853	14.8589	16.9291	18.0337	21.5759	21.2011	22.0907	18.0155	18.6286	17.7178	14.5326	17.0911	19.2022
1552466_x_at	13.9848	12.3267	15.2204	16.6196	12.9876	16.362	12.7624	12.6603	13.8753	12.1865	13.4953	14.0249	16.2956	12.3944	13.7192	12.0543	12.7869	12.4099
1552467_at	126.404	131.784	121.608	144.204	118.98	124.371	115.851	121.297	111.212	134.662	134.123	130.764	123.94	133.266	134.797	116.433	122.044	129.519
1552468_a_at	64.405	64.9938	65.9262	59.8629	66.2453	62.2087	65.9119	65.1711	62.6056	65.2984	69.4925	62.4316	67.8092	63.8211	60.0809	57.6532	60.9352	69.6132
1552470_a_at	36.7264	38.8739	38.8572	48.4922	53.2783	43.7554	56.9571	59.8192	62.7919	35.427	24.9763	26.0164	47.3308	42.2567	52.1362	53.7663	63.7167	43.3329
1552472_a_at	242.48	208.302	189.241	242.312	267.959	256.69	616.686	592.052	587.016	189.13	208.939	191.036	238.647	193.363	222.644	258.538	263.054	252.115
1552473_at	516.734	538.853	544.929	621.63	563.535	538.419	344.283	341.77	386.597	555.116	578.799	531.241	397.176	439.248	418.44	564.877	580.472	531.467
1552474_a_at	1286.7	879.814	1466.45	1343.07	1431.23	1447.09	307.169	317.061	307.245	1207	1261.55	1240.77	321.16	342.114	338.861	1191.64	1190.35	1168.96
1552476_s_at	184.952	153.218	169.208	203.962	202.375	183.157	156.604	166.252	138.188	153.743	164.495	168.764	181.196	176.437	176.001	195.26	195.577	212.067
1552477_a_at	137.515	86.8401	164.562	179.823	205.171	227.401	27.789	24.72	26.0753	222.994	182.29	172.537	19.8196	21.2403	19.9329	146.373	140.69	144.029
1552478_a_at	68.3043	42.6102	67.9577	82.6708	113.999	135.142	26.3321	21.1583	24.2183	101.814	108.565	105.13	24.4703	22.1057	23.4564	62.8683	62.9539	78.8102
1552480_s_at	10.6363	10.4741	10.2337	9.04907	8.84668	9.56489	8.8735	9.41801	8.79186	9.76704	9.22183	9.13904	9.35521	9.22183	9.19314	9.41217	9.75366	9.68009
1552481_s_at	239.107	171.691	185.872	208.178	238.861	240.492	300.264	265.753	262.76	171.908	208.742	183.376	174.647	155.63	162.445	222.166	212.619	209.514
1552482_at	43.918	62.4627	40.0952	37.9902	40.9586	43.2214	78.1629	49.6162	84.9164	41.1699	47.1485	47.3806	89.5372	79.5025	78.3764	39.4198	43.6285	38.875
1552484_at	114.353	153.13	149.019	172.529	153.959	134.408	181.068	161.289	207.076	171.513	165.019	150.084	173.223	175.407	181.353	140.581	138.097	150.483
1552485_at	349.268	256.304	300.995	315.575	348.779	337.787	409.597	405.519	387.668	629.662	623.587	625.259	829.9	755.545	753.464	302.136	331.419	311.797
1552486_s_at	637.435	427.034	625.077	578.753	639.617	653.611	480.94	496.26	494.585	859.075	926.241	931.009	820.457	741.313	759.688	506.764	503.437	556.501
1552487_a_at	9.07807	10.1663	12.6602	10.0334	9.85076	11.1167	10.4506	10.486	10.8968	10.2252	10.0493	10.2215	9.764	9.58102	9.68549	9.55732	9.85336	8.64148
1552489_s_at	11.414	10.2693	8.98147	9.5605	8.80517	9.74629	10.9689	12.2135	10.6757	9.44249	9.33182	9.13604	8.73107	9.8189	9.08103	10.719	12.7949	10.6188
1552490_at	42.5911	42.6492	48.0169	42.6403	43.3558	45.7758	23.5089	24.3822	28.4826	42.6546	50.7913	56.6148	44.4469	42.2039	45.6607	54.4979	42.6492	41.4297
1552491_at	80.2279	87.9655	74.406	92.9295	62.9268	65.8772	75.5176	65.4474	70.9635	63.1725	68.2124	75.378	61.2379	67.5892	87.5787	67.6843	59.754	84.7829
1552493_s_at	26.6618	26.1364	27.7724	32.4361	26.1153	26.166	33.6715	27.7276	30.1487	27.5111	28.4311	30.3712	26.4648	31.5947	31.3493	26.302	28.1248	28.4576
1552494_at	44.3052	33.5877	37.568	37.4569	34.0343	38.934	41.9684	53.3264	39.0532	46.2737	48.031	37.6508	37.8083	39.4163	36.7849	34.1038	34.5158	38.6942
1552496_a_at	274.519	177.939	297.962	288.241	324.62	344.273	80.1355	83.9509	79.8937	357.296	335.382	342.101	59.9823	58.2699	61.8888	253.801	253.496	253.565
1552497_a_at	75.3	60.0477	71.2868	60.1606	58.1271	64.5623	74.28	73.3364	64.4524	64.3008	67.3748	68.4202	62.7406	75.4867	70.6266	60.1431	61.2176	55.9932
1552498_at	31.6909	32.7499	32.5246	32.963	30.0778	27.7951	30.4795	29.6087	30.7666	38.2436	35.8156	30.0214	28.6544	29.697	30.2458	25.7545	28.2752	27.0876
1552499_a_at	36.1635	46.5143	44.1453	44.2178	46.4032	42.8096	58.6124	59.9305	61.2721	51.3657	52.439	54.2989	42.3856	47.2904	61.3954	48.0363	40.4347	48.8273
1552501_a_at	85.0038	81.9518	83.4123	91.9055	78.4416	79.8527	80.4393	87.3288	82.2718	83.0627	79.7377	75.1492	68.0272	78.9739	91.1314	72.9384	67.9224	68.9423
1552502_s_at	29.5446	20.5173	25.4514	21.1539	22.4366	22.2039	23.701	16.6748	21.1796	19.7689	17.5296	21.9593	22.9331	22.8556	22.9174	24.8453	27.9065	23.5747
1552503_at	66.5162	69.8289	66.2089	69.6139	74.7571	68.0386	66.2139	68.3965	80.7476	71.1013	61.8593	66.2419	69.9802	69.2238	72.4021	56.8877	68.7294	72.6212
1552504_a_at	42.8409	41.7329	40.7564	43.2499	38.5179	38.6579	42.7439	44.0898	44.0214	50.4616	49.0833	45.6341	43.2242	42.4172	40.5023	35.3302	33.9492	42.0157
1552506_at	39.585	39.4967	39.3307	43.4147	35.1791	41.346	43.5986	39.8696	35.1691	45.4189	45.0336	36.9549	35.0054	37.8825	41.1925	37.0337	33.7674	36.0045
1552507_at	36.2388	39.3558	43.4847	41.5139	38.6631	37.7692	40.6067	41.7608	48.5966	37.8463	35.9229	45.6604	37.038	38.3947	40.2873	32.348	39.0686	40.4483
1552508_at	35.6657	27.6681	32.3369	35.0973	30.3781	39.3328	39.894	31.9621	32.4017	32.0915	37.4666	27.6265	29.2566	34.8614	36.7008	31.9009	36.3282	33.7846
1552509_a_at	21.7542	23.9164	19.1967	21.0088	20.1431	20.7684	20.4951	23.6384	26.0635	22.2132	22.5443	20.4586	21.021	21.3822	21.7198	18.0693	19.0302	20.9873
1552510_at	724.942	746.516	833.341	838.276	759.853	736.738	864.283	826.653	772.041	906.371	920.448	783.688	698.538	832.952	755.179	676.361	694.396	746.816
1552511_a_at	41.355	36.7303	35.0488	47.0996	57.8611	69.1536	29.1526	27.1145	23.3302	24.2137	27.8121	26.4268	36.5322	38.2509	43.7655	53.0641	39.7362	41.2543
1552514_at	9.46557	10.1001	8.99866	10.3541	9.91506	9.21035	8.97758	10.0696	9.31641	8.78284	10.4061	11.8974	11.3112	9.61466	10.6535	9.43895	11.3338	9.15078
1552515_at	33.8107	29.7417	30.5953	29.0049	27.5198	34.795	31.0157	30.494	26.472	25.4298	25.6277	27.5229	22.8418	28.2408	28.3478	33.5262	28.5601	32.4652
1552516_a_at	89.5465	61.1567	91.466	97.2933	100.872	117.948	130.573	130.963	133.353	122.001	127.095	118.646	121.258	124.982	135.437	106.359	103.34	121.096
1552518_s_at	39.755	43.3079	40.7879	43.024	41.1576	41.4208	37.2169	31.0278	33.3227	36.7452	38.0781	35.6832	44.0229	46.1893	36.5108	70.1915	65.4861	64.7388
1552519_at	139.378	106.34	134.043	110.445	114.842	117.141	326.001	280.386	306.505	151.496	123.514	151.13	87.9722	73.4434	93.6299	120.91	117.964	101.146
1552520_at	100.908	92.1257	109.924	110.65	115.959	110.442	91.3419	90.2437	91.1613	131.045	131.393	136.377	69.1143	56.6488	69.8559	122.169	112.589	118.986
1552521_a_at	53.9085	52.6329	48.6864	63.0594	62.3916	68.5994	46.3669	43.0909	44.9418	70.3436	78.9977	82.9679	22.5248	21.0601	19.3416	57.8299	60.1144	55.6378
1552522_at	11.5121	11.5732	11.3327	11.9939	10.6265	11.6252	11.1249	10.8582	11.1472	12.7905	11.7505	14.9249	10.9654	12.9941	11.9009	10.7012	11.1959	12.2045
1552523_a_at	28.0755	31.175	31.0649	30.9126	34.1354	41.9037	21.8253	30.7124	27.1034	37.8034	35.4352	32.19	31.6282	30.0433	29.3424	35.8621	27.0965	31.3806
1552524_at	88.9421	95.4341	81.7934	98.1038	85.3324	83.7762	89.2341	97.6307	92.9645	82.9771	75.2622	82.6543	87.7013	101.059	85.3883	78.6919	89.0264	105.857
1552526_at	41.8209	37.0309	31.0482	47.3706	38.4933	47.764	40.0041	43.0165	38.6223	36.5129	43.0097	40.7733	39.2335	40.6372	37.9807	41.8756	36.3699	35.0171
1552528_at	159.721	150.205	166.561	173.794	153.523	155.585	163.418	173.955	172.116	169.096	144.853	147.908	159.158	145.639	163.095	140.168	144.474	150.974
1552531_a_at	40.6231	39.4488	38.7028	34.9206	39.5024	42.5017	30.5723	34.6596	41.9037	46.1423	45.8923	34.4119	27.0212	28.1942	30.4043	37.6765	45.2266	40.9769
1552532_a_at	13.1556	11.8615	13.6249	13.6187	13.0909	11.5729	14.1148	13.0636	12.1099	11.7523	16.7998	14.882	11.7314	15.2389	11.0991	12.079	12.8461	12.6663
1552535_at	83.5793	98.3495	92.1541	103.804	98.1163	95.2724	99.3052	95.2975	94.457	102.009	99.1453	97.2208	103.162	94.2034	91.3207	86.7906	81.1526	99.3773
1552536_at	18.5044	22.6723	21.862	27.4357	23.3246	21.6606	26.9803	23.1384	30.8317	18.1873	20.4035	21.6896	30.4517	28.7669	24.0446	24.7594	22.9275	18.4277
1552538_a_at	28.8521	36.009	41.781	35.9684	31.745	32.1829	39.9069	32.6238	32.9441	37.9926	39.5904	35.3172	34.3567	48.6058	31.1308	34.9341	35.4251	30.2052
1552540_s_at	52.6966	58.1894	65.3622	61.8082	54.3736	52.8765	105.118	95.4667	87.825	40.7816	46.6034	48.2729	81.7505	62.4414	71.8553	52.1965	46.5607	56.4042
1552541_at	141.186	162.575	147.89	156.095	137.514	132.253	162.874	163.619	151.966	133.989	168.408	138.682	142.753	177.854	151.398	139.473	125.093	135.075
1552542_s_at	17.5556	21.4245	20.1488	19.3622	21.2679	19.7502	24.033	17.7889	23.0797	20.7461	21.0328	20.172	24.282	19.6262	19.6495	21.9627	19.3962	19.0524
1552543_a_at	34.6457	31.9375	36.0463	51.4785	40.9289	33.3804	103.084	109.68	82.8509	27.0191	38.0127	35.2719	39.6625	42.1662	40.4887	44.9537	42.6546	43.4732
1552544_at	35.5228	30.1649	30.2692	34.6495	33.9759	33.2215	29.1199	28.8718	29.8152	31.326	31.4378	29.1762	32.8723	34.924	29.0833	28.9512	27.9683	27.5645
1552546_a_at	40.4544	45.2268	38.1047	48.2289	44.4834	49.505	54.4473	45.3062	48.9178	41.4277	41.6183	40.1501	46.5619	51.3359	50.0287	72.6335	74.131	56.329
1552548_at	19.8423	19.4644	24.5573	23.65	18.3955	17.3718	24.1254	19.0018	20.8914	20.6981	21.1503	20.2105	22.4112	24.231	18.1433	22.3964	18.5509	18.5383
1552549_a_at	60.3477	52.6111	52.6292	66.2303	60.3859	53.4518	71.5999	74.9232	57.3161	66.8504	76.7388	73.3802	69.3232	68.9958	62.3132	53.9144	54.6936	56.2901
1552552_s_at	15.932	14.5825	17.5288	17.0274	16.3635	16.4598	16.7475	21.2293	16.9394	17.2643	15.4539	20.918	16.5852	19.8407	15.0439	16.8342	16.4778	16.1816
1552553_a_at	12.54	12.1586	14.7561	13.6936	18.5499	14.2223	13.6229	12.7067	14.2775	13.8342	17.0367	11.6317	12.0615	13.4079	13.0845	13.6353	12.0235	13.7466
1552554_a_at	13.2893	13.3249	15.8523	12.5248	13.0132	13.1979	13.3719	11.6633	14.0718	14.1512	12.5551	11.8974	12.8393	13.6691	14.0434	13.6803	14.6194	15.5379
1552555_at	97.5607	94.8031	103.972	100.615	101.598	99.67	90.4348	104.346	96.8436	96.5688	97.9432	103.689	91.8856	111.297	91.2558	124.194	98.0457	93.9391
1552557_a_at	17.3554	16.2685	17.6096	15.5222	14.4406	14.1921	13.7192	16.9869	12.554	11.1449	12.0694	12.2064	14.8532	14.7686	15.2113	13.2684	12.4481	14.7688
1552558_a_at	89.5257	99.2972	97.5136	106.925	88.1371	89.8159	99.4879	102.242	87.3867	92.7621	96.9738	88.1015	88.6938	106.545	108.075	77.2182	92.2116	89.4096
1552559_a_at	24.8294	20.7744	25.5632	26.6549	26.5133	25.6444	27.9074	25.3696	25.1287	26.1517	24.4334	23.729	22.6183	24.7608	29.3449	21.7641	22.9022	24.2544
1552562_at	71.5156	49.1271	68.9764	90.2919	93.5936	89.7244	110.757	113.495	97.5751	97.1536	83.4155	71.9604	79.4197	90.0785	77.3944	83.0395	77.1279	81.4137
1552563_a_at	13.5146	13.0359	13.3004	15.2182	12.5279	13.9376	14.0755	12.4583	14.3706	14.4144	16.1239	14.0541	14.117	12.3522	12.6141	14.4853	13.8903	13.9806
1552564_at	35.3321	26.4435	30.246	26.4456	27.3358	25.4612	24.668	26.4605	27.5116	27.4259	26.8075	26.887	28.3959	26.4309	25.081	19.5559	25.8962	25.2854
1552566_at	52.8724	67.8531	65.4715	55.4754	48.4067	57.2918	33.4018	56.2184	30.6048	67.4562	60.8693	63.401	36.1981	35.7629	30.6822	53.0899	49.4687	50.6131
1552568_at	94.6577	117.948	93.8961	347.154	431.449	478.05	82.1234	105.11	118.503	215.812	227.569	347.068	118.637	103.238	120.819	225.792	252.982	257.809
1552569_a_at	88.1885	93.8476	95.5672	581.951	716.219	746.984	62.201	64.3983	75.1321	395.883	421.63	496.597	63.6182	83.3391	44.9262	380.327	430.049	409.062
1552570_at	26.313	29.7354	27.2393	30.4121	26.6298	25.2174	30.1382	27.8918	28.5495	33.8544	32.3344	32.4095	26.313	33.1538	31.4305	28.9342	25.3927	32.6897
1552572_a_at	22.4327	18.7836	22.312	29.3069	21.6657	25.3247	33.0968	41.207	26.9202	19.273	15.1586	18.1449	22.8921	18.3678	18.7348	29.9653	24.184	29.4349
1552573_s_at	84.8631	69.8613	81.9509	86.8864	87.8678	74.0068	77.7763	102.242	113.54	71.7149	68.9947	59.5364	72.5546	58.4107	66.7448	89.3803	103.9	84.4073
1552575_a_at	61.6188	63.3054	63.0911	65.8834	59.1275	63.8717	117.575	93.8134	130.068	95.9932	94.7481	100.276	52.2704	56.8427	45.7279	100.099	100.41	74.7699
1552576_at	68.6939	80.3096	68.9935	73.4684	65.2406	60.9768	95.7916	108.242	86.2228	62.1751	70.3145	63.5493	68.6821	71.9327	73.9945	65.1967	57.2651	61.2453
1552578_a_at	18.4289	16.4299	18.6554	16.0838	19.6521	15.8791	28.2515	29.2513	21.0247	24.3938	20.783	21.9418	16.524	18.6554	18.2121	19.2387	18.0537	17.8738
1552579_a_at	49.2509	52.1429	46.0381	58.3933	45.1365	49.4761	41.3757	46.8634	53.2034	55.5938	56.1961	50.6803	40.75	42.7645	48.4409	39.4136	45.3639	43.9283
1552580_at	28.9996	33.3706	33.1771	31.449	36.7484	27.4427	32.3548	33.5441	25.0898	33.6872	32.5825	34.4817	34.8602	41.3714	33.3217	30.2416	28.6684	31.105
1552582_at	11.7783	11.0052	14.3736	12.0048	12.333	11.0108	11.1757	12.3854	13.6916	12.7133	12.8491	12.3854	13.9465	12.6088	11.2362	11.9912	11.5823	12.0746
1552583_s_at	19.5968	22.8309	22.9352	24.027	20.4146	22.1693	19.3042	24.1238	21.3634	26.4487	23.4382	22.2021	19.6608	21.1835	18.0957	20.7691	20.9387	23.6659
1552584_at	22.8746	22.7967	24.7502	26.473	27.431	26.3403	24.8784	24.4179	26.1466	23.0104	25.2939	21.1672	22.2669	32.2464	24.2977	20.9447	22.4224	25.3752
1552585_s_at	14.0043	14.8029	11.9789	16.6917	14.9684	14.2956	14.8292	15.6541	16.4068	14.8838	14.6096	16.208	15.3766	15.4099	12.8841	12.7161	15.5874	13.5282
1552586_at	65.8254	79.9836	73.9901	76.6564	80.7829	63.7058	67.0698	71.9531	67.866	78.4966	75.0656	75.1366	75.1982	76.3456	74.0226	75.1516	77.6011	81.3797
1552587_at	26.7769	22.9311	23.678	34.7114	43.0202	37.7817	58.6875	63.809	61.9733	42.3713	41.4495	54.5205	16.9417	15.3549	17.2987	48.6388	45.3373	41.1443
1552588_a_at	81.672	77.4342	98.4461	91.7383	94.8531	98.4461	154.496	158.087	132.573	117.306	111.019	108.148	45.7309	40.7893	39.2124	112.535	143.247	98.8347
1552590_a_at	14.3897	15.9644	13.9123	16.6779	14.3166	14.7737	14.0061	15.8968	14.0415	14.0676	15.1616	14.9384	14.1154	14.6866	13.9448	13.6354	15.4639	14.9782
1552592_at	11.0541	12.9722	12.7605	12.7037	12.8478	11.662	14.8315	14.1372	13.9181	10.8956	12.0322	11.5368	12.9215	10.9227	12.2319	11.5427	11.8649	12.6849
1552594_at	88.5767	75.0741	76.4367	87.6001	95.0375	83.4123	101.757	103.181	84.71	77.4585	77.0501	76.3904	75.4573	84.2486	80.7476	82.7175	78.9066	78.4909
1552596_at	82.1354	78.6463	83.2776	73.5617	75.0498	73.1374	76.2351	82.8947	75.227	75.1398	76.7138	77.7832	60.4608	75.7038	76.1607	65.5465	64.0128	77.4336
1552598_at	39.9864	36.6715	34.6886	33.5596	33.1867	32.9433	45.7128	40.2603	39.2908	34.8889	33.6865	31.2928	46.9705	32.2394	36.4959	31.1409	34.9049	37.6582
1552599_at	23.2845	20.4198	21.3636	22.9361	19.7188	21.4726	21.8106	21.7932	21.8345	21.6139	21.3383	21.8533	20.5013	21.7123	21.7136	20.4477	23.2952	20.9728
1552602_at	102.798	117.646	115.575	131.98	116.779	97.0957	134.866	115.582	113.357	113.053	122.544	124.254	108.297	101.594	99.5866	95.8816	110.236	109.925
1552604_at	46.3601	43.6868	45.1801	41.7743	45.7159	41.1239	43.2	43.4074	44.3663	41.5618	50.4871	48.237	35.7179	45.5315	41.1369	45.7502	39.2779	49.6871
1552605_s_at	18.2949	16.686	20.9305	20.7576	18.1557	18.3899	20.2455	19.6512	19.6512	20.7519	19.1734	20.1578	19.5939	17.9448	21.3095	19.1574	19.832	16.6653
1552607_at	75.2219	85.7379	76.5871	53.7047	59.3379	54.4102	159.487	153.675	156.174	113.202	143.185	114.684	109.104	93.4665	110.254	71.1979	76.2566	69.7945
1552608_at	52.3601	46.542	45.2871	49.9679	45.7401	43.418	48.6429	51.5843	43.9938	44.8522	50.8611	36.6806	48.0049	44.952	45.8297	38.0979	43.9568	46.3012
1552609_s_at	19.3263	18.023	22.5885	21.7559	19.0753	17.1148	19.0113	19.3978	19.4276	19.7075	20.8941	17.3553	19.4909	19.5122	21.4197	18.8134	21.1548	16.9652
1552610_a_at	792.449	525.168	793.73	1065.93	1083.13	1046.58	2567.25	2554.7	2022.39	1362.62	1254.41	1118.03	1268.63	1259.22	1240.77	968.218	943.504	1060.31
1552611_a_at	2556.41	2137.81	2228.67	2579.89	2592.65	2615.9	6227.69	6208.45	5857.24	3647.03	3527.27	3328.65	3264.34	3383.2	3465.86	2702.67	2614.04	2719.69
1552612_at	350.33	270.63	346.575	457.908	538.575	484.974	775.408	887.109	721.853	524.24	489.28	500.119	728.853	632.534	646.419	402.068	426.408	452.1
1552613_s_at	278.087	227.258	290.935	395.946	435.529	432.154	708.167	731.991	663.386	419.426	390.019	430.415	706.353	581.946	613.573	368.026	384.22	363.239
1552615_at	335.131	302.301	407.236	357.014	337.584	382.554	319.741	371.781	315.925	356.645	376.788	380.286	320.81	337.019	351.163	302.287	306.266	335.453
1552616_a_at	135.91	124.475	197.277	138.16	147.765	182.13	98.964	112.506	108.797	141.654	130.734	127.908	89.5999	102.841	107.677	104.705	120.638	126.258
1552617_a_at	609.376	424.186	590.059	607.911	635.898	622.626	504.316	558.835	529.417	639.218	621.187	632.87	592.117	580.391	571.413	640.225	658.7	626.019
1552618_at	309.047	252.59	302.859	310.892	320.704	317.253	673.535	700.948	655.276	281.627	233.996	196.513	387.937	390.885	395.6	304.353	306.81	313.521
1552619_a_at	1345.73	921.353	1163.7	978.853	917.368	906.273	108.74	116.849	112.479	157.252	106.964	121.987	228.248	183.463	195.044	2219.59	2514.16	2423.69
1552620_at	186.517	191.297	192.568	195.288	180.739	192.497	194.708	206.871	201.743	187.358	199.564	215.041	197.686	214.36	182.928	160.395	179.673	182.183
1552621_at	332.267	328.257	335.658	301.257	312.883	306.651	325.847	354.108	403.034	244.259	267.752	273.188	477.01	472.88	398.099	256.701	298.13	260.91
1552622_s_at	166.158	163.258	181.778	134.688	148.709	136.39	162.417	185.353	201.554	124.093	148.65	135.914	210.466	219.716	199.114	145.551	141.674	130.214
1552623_at	31.5969	31.3921	31.2675	30.6337	31.4179	26.8698	36.1948	29.8152	36.1802	27.3132	31.2224	28.9921	31.0389	36.6732	26.5664	33.3436	32.881	27.2345
1552625_a_at	273.808	176.093	260.147	276.806	270.239	275.311	364.438	380.834	375.819	237.376	257.741	252.865	382.198	360.046	400.388	312.682	307.198	286.461
1552626_a_at	101.995	102.763	96.6016	90.6825	104.964	89.606	59.1432	65.8565	68.9229	135.195	119.993	141.476	95.6081	94.4615	95.0992	108.086	96.9979	106.686
1552627_a_at	371.14	296.877	374.066	405.322	453.671	437.153	678.528	671.817	673.446	466.92	462.629	440.873	728.82	734.13	766.353	444.019	462.373	464.459
1552628_a_at	1272.96	1602.15	1238.39	1258.73	1279.13	1332.13	1210.47	1210.17	1227.95	1650.57	1632.93	1711.21	1275.69	1439.04	1440.05	1267.64	1295.23	1273.9
1552629_a_at	39.2992	37.56	37.5498	38.87	31.5981	36.3334	31.2682	37.3672	32.9689	33.0019	36.9469	36.1644	48.6359	39.2258	46.7534	28.3972	32.3159	33.0019
1552630_a_at	60.0367	48.22	58.883	71.4348	58.1857	48.7233	78.1522	73.6838	77.4969	58.2348	54.733	53.6458	55.2728	65.9783	59.4903	56.1411	64.0351	65.7177
1552631_a_at	84.2957	77.2034	99.6895	106.392	112.336	95.6478	62.1754	82.4533	62.8583	69.0472	58.9544	49.6327	82.9815	68.2058	73.5747	120.521	103.033	103.975
1552632_a_at	29.0113	32.9793	28.0193	43.1393	35.9125	39.531	40.2924	33.4049	32.6063	23.9563	20.9321	27.8598	23.1407	22.7451	25.8778	27.1649	31.1968	41.5358
1552633_at	59.5154	59.6071	60.6063	59.9898	66.8134	64.097	79.5141	87.4812	93.452	68.3696	71.4695	67.627	66.6335	67.5205	61.6609	69.4851	80.3369	59.3239
1552634_a_at	70.8568	77.8637	61.6629	62.6221	61.0624	59.4659	132.241	113.217	134.279	64.245	58.5101	60.9817	50.9842	47.8427	56.502	81.09	73.0609	65.1658
1552637_at	22.9135	23.1528	22.0627	22.8684	22.8201	17.2174	25.0184	23.497	30.7769	25.2593	23.5912	23.3257	22.1648	22.3912	19.1928	19.9093	21.1851	21.913
1552639_at	41.7126	34.9646	34.0517	35.1036	36.3101	34.5303	39.2189	43.278	32.9088	34.7076	34.0586	32.1639	34.8501	41.0985	42.0762	33.5401	30.3816	34.5091
1552641_s_at	169.583	127.857	171.297	149.05	157.522	159.033	172.084	176.431	147.796	148.479	157.74	188.806	183.254	177.882	180.495	228.05	199.2	192.408
1552643_at	258.169	227.686	239.075	300.201	273.074	278.767	308.297	309.408	350.743	188.16	187.013	199.721	156.188	170.572	168.102	265.026	263.017	293.411
1552644_a_at	137.804	147.216	151.243	121.13	151.622	171.79	171.296	150.774	202.397	120.761	109.125	122.858	143.736	152.359	150.579	156.992	158.748	168.297
1552646_at	81.8851	80.2654	80.0579	73.2495	72.1858	68.6356	78.6991	85.2458	79.6932	63.7024	64.2162	66.0123	68.0888	73.6743	79.9296	66.0874	71.2727	68.6246
1552648_a_at	384.266	306.269	366.092	403.046	409.921	438.801	347.432	341.996	322.098	444.639	488.871	442.663	625.998	608.047	623.575	492.163	483.052	466.261
1552649_a_at	76.2008	59.0183	79.3503	117.367	121.797	136.493	76.3943	61.547	60.9689	147.682	99.7782	140.886	99.5987	88.5768	85.8609	102.406	105.883	111.273
1552651_a_at	176.318	174.897	181.489	211.043	266.49	229.779	139.241	128.867	121.488	276.558	286.192	290.627	179.111	182.353	197.05	232.184	242.119	243.241
1552652_at	68.6815	67.806	73.0584	81.0451	70.6709	76.6982	70.1766	76.4761	72.5455	80.1982	71.4833	78.5202	69.4241	84.2759	74.1892	84.4116	73.7717	71.3406
1552656_s_at	475.913	324.061	511.226	571.853	704.968	631.142	668.707	715.829	619.03	525.958	534.69	542.781	358.365	320.802	366.244	480.152	487.801	489.487
1552657_a_at	63.3699	49.454	64.315	63.9502	55.9682	59.1097	63.9897	74.4252	61.2938	63.908	56.2249	58.8867	51.9095	59.7762	55.2309	58.4965	59.0873	63.1623
1552658_a_at	80.8035	74.8193	77.6543	82.4132	79.6932	72.8745	168.853	177.611	159.964	26.2986	18.9418	20.8442	107.619	107.391	124.276	80.424	77.4592	81.1603
1552660_a_at	276.507	166.998	249.597	298.63	324.07	303.401	565.365	677.793	520.985	491.998	453.184	452.701	342.908	320.942	350.879	317.744	330.805	322.303
1552661_at	9.78621	9.46707	9.22183	10.5622	9.56161	7.85397	7.7549	9.35947	8.50529	8.68422	8.69331	8.42163	9.19462	8.84434	8.74018	9.20978	9.19229	8.76769
1552662_a_at	94.3158	104.207	98.9639	101.641	96.6541	96.185	107.582	106.255	114.151	95.3531	97.4784	127.104	109.953	99.9162	106.57	97.2819	109.913	102.451
1552663_a_at	165.458	164.87	163.448	179.403	173.297	174.591	182.416	165.53	183.894	178.551	196.075	183.092	180.181	174.918	184.751	150.941	148.564	171.016
1552664_at	337.964	439.899	320.662	309.629	303.032	317.853	665.297	677.415	725.764	417.353	442.615	474.682	412.192	485.149	473.754	334.756	328.512	301.594
1552665_at	73.6198	78.8299	86.1641	87.2236	84.5322	78.0735	150.001	140.488	139.332	87.1925	82.2545	73.1181	90.2365	101.853	85.0752	89.1921	73.85	108.581
1552666_a_at	11.2932	12.1228	10.9003	13.4489	12.9434	11.8715	11.8888	12.3532	10.9422	14.3321	13.3222	11.7694	12.0154	13.1165	12.861	11.6943	10.9389	12.5703
1552667_a_at	128.17	132.508	105.332	114.605	120.249	111.851	130.795	117.442	99.7433	118.964	116.442	105.465	154.168	144.185	151.866	85.2329	97.276	111.706
1552669_at	32.0199	33.5259	32.7393	35.1746	32.9731	31.5386	32.9466	28.4352	28.6824	28.4293	26.9415	29.455	27.8124	30.4872	27.2018	27.2057	26.891	30.2232
1552670_a_at	483.479	313.646	555.797	432.68	406.022	483.261	115.452	107.898	97.324	248.519	252.272	295.797	179.075	140.575	169.632	255.627	255.725	313.06
1552671_a_at	38.6187	41.096	52.8544	60.546	41.0198	40.0046	151.012	150.805	144.359	40.6492	45.3307	35.4227	45.8348	41.347	44.1473	51.9894	41.568	38.1112
1552672_a_at	86.3179	88.4836	105.425	106.866	106.158	106.89	95.8773	82.6503	72.3387	96.5212	95.8132	100.695	81.9688	94.7606	112.042	100.718	104.519	108.156
1552673_at	13.2224	10.381	12.1436	15.9553	13.955	13.6869	15.4791	15.2927	15.5231	14.9751	11.8373	15.9376	11.7628	12.0988	10.7798	16.4919	14.0346	12.2246
1552674_at	9.41055	9.20916	10.8614	10.1088	9.53551	9.49388	9.61444	9.53706	9.43815	10.7897	10.4709	9.55239	9.1313	11.0397	10.6919	8.64874	9.12917	9.03729
1552675_at	12.2732	10.3894	11.3226	10.0572	11.6943	11.8896	11.3739	10.6751	11.3621	11.7628	11.5483	10.7545	11.1456	14.3826	11.0923	10.8492	11.2858	13.269
1552676_at	76.6386	84.5081	80.6502	87.2104	69.788	83.5493	91.4868	77.863	76.019	76.6896	75.6995	81.4139	85.815	82.717	77.4992	64.9205	65.4346	78.7859
1552677_a_at	70.8511	67.0733	74.456	80.5428	73.7518	66.3131	77.368	74.2439	68.639	92.6113	69.2457	73.8175	90.4976	88.6427	86.6678	86.4764	81.3516	84.305
1552678_a_at	141.285	113.073	136.858	170.967	192.117	173.772	362.107	370.756	330.99	226.576	222.843	219.884	191.424	177.465	194.011	163.17	192.168	175.126
1552680_a_at	246.354	250.297	204.741	159.408	177.81	177.829	70.527	58.7506	44.488	49.5902	29.7382	30.9888	28.4328	41.9037	33.1705	382.716	391.674	291.504
1552682_a_at	104.229	85.9232	102.506	106.297	102.422	112.851	52.8326	51.7126	34.5259	59.1635	59.8274	59.2536	17.6543	22.1998	16.2224	134.147	129.686	146.134
1552684_a_at	100.213	77.679	93.9331	95.7228	108.223	102.651	146.979	160.633	169.834	122.083	103.476	131.049	77.5852	66.7645	67.8937	97.6002	89.831	99.0618
1552685_a_at	62.4698	60.1429	68.5702	67.7883	58.7511	68.228	155.887	118.848	113.186	76.9012	72.7879	70.8837	56.8542	62.249	54.3003	63.2012	88.8868	78.6255
1552686_at	53.6296	58.3942	64.9628	64.9687	56.7416	53.3272	61.2126	63.7946	52.0336	69.8455	87.5757	63.4644	57.7128	68.6909	68.562	58.5659	57.498	63.3682
1552687_a_at	30.0461	36.7906	36.5511	37.7129	33.0181	39.4941	35.1699	36.6285	34.0504	37.5714	34.1183	31.5592	34.1823	33.9432	37.2975	31	36.0764	36.4836
1552689_at	171.65	154.459	147.757	158.245	159.83	155.771	182.353	161.789	158.277	149.908	137.251	150.316	156.885	156.174	167.542	143.853	149.913	155.434
1552690_a_at	42.9662	50.2283	54.0071	52.1157	52.6568	52.0299	54.3409	72.8122	59.1474	52.6203	54.2888	47.6699	51.0256	61.9431	53.8297	49.977	48.3855	51.2203
1552691_at	9.4292	8.14199	8.35767	9.02646	9.91669	9.84538	9.23592	10.1667	10.5965	8.57743	9.22075	9.31376	8.32105	8.87129	9.01742	7.91672	10.903	9.06849
1552693_at	10.2423	13.6354	9.90096	10.4691	9.99054	8.58274	9.9465	11.1492	12.2962	10.282	11.0527	10.654	10.4806	11.0673	9.67367	9.89199	13.3968	9.31104
1552694_at	57.3964	54.9466	48.6414	49.1032	54.4473	56.7957	151.061	169.685	183.219	53.6383	56.4474	74.6246	73.5836	80.2879	78.5474	60.4285	69.3121	51.0341
1552695_a_at	214.455	216.937	202.233	177.333	196.772	191.652	583.272	532.838	592.101	225.657	215.481	233.889	287.793	304.292	323.494	202.596	211.405	206.673
1552696_at	98.7973	63.4793	66.6184	94.6243	105.836	114.613	102.658	113.469	109.174	80.8748	86.9396	71.1039	86.5344	69.2316	86.3599	105.613	100.091	88.3476
1552698_at	84.1707	92.0052	91.0759	90.0208	80.6157	80.3836	99.616	101.848	101.806	98.9876	87.9676	107.296	93.407	94.3532	89.1424	105.762	79.2911	88.7613
1552701_a_at	458.303	533.747	427.762	581.219	652.705	644.796	31.6647	43.3997	35.7116	357.485	366.539	365.424	392.237	389.12	382.992	1255.91	1185.22	948.242
1552703_s_at	397.424	381.772	381.509	511.056	526.501	540.999	39.0315	41.9641	40.5389	320.635	252.105	298.573	337.4	292.588	303.948	944.997	902.385	816.583
1552705_at	9.26456	11.2766	8.58611	9.62857	10.3016	11.2363	7.90389	8.10872	8.54647	8.95838	10.1625	11.9813	8.76267	8.36922	9.2377	10.1455	9.93662	11.1382
1552708_a_at	24.3927	21.6594	21.7626	25.9136	28.0043	23.828	21.217	25.6313	19.7797	28.2773	29.0198	24.8475	22.659	20.0842	24.4965	26.0516	19.4969	23.5767
1552711_a_at	393.297	450.966	398.598	415.952	450.856	422.564	341.943	362.948	398.416	415.253	395.47	356.54	434.323	429.654	432.383	363.627	366.72	371.364
1552712_a_at	34.7884	45.2562	42.7623	44.3167	45.7102	41.4092	36.7323	45.2135	39.4337	35.8364	45.3333	35.6585	41.5889	39.8541	40.9723	41.4134	50.4873	48.2204
1552713_a_at	33.2536	31.3039	34.6806	31.2728	29.0833	32.3147	31.9271	40.0667	34.4514	35.3141	36.1885	37.9173	34.4713	35.5188	37.0334	30.9233	31.6317	30.9774
1552714_at	19.182	20.1764	25.2256	19.3391	19.5698	19.7639	23.0318	25.636	20.4402	17.2315	18.6926	17.1505	18.699	18.7044	19.6282	18.2944	16.7836	20.8334
1552715_a_at	14.4879	20.5575	17.2245	15.7965	17.0401	13.913	12.6644	15.453	15.9282	15.206	12.7641	14.7604	14.0016	19.0804	15.4184	12.3128	14.4645	15.0309
1552716_at	77.8637	73.482	81.4898	89.9277	93.8603	99.7621	65.8607	52.8262	62.7613	75.9804	54.0608	76.6136	65.5004	52.9254	59.7247	82.7691	81.4629	81.2101
1552717_s_at	82.411	65.5877	80.9415	89.2465	83.0852	85.507	75.8427	82.4687	74.8768	73.7942	83.6829	63.7929	85.4818	87.8492	83.2603	73.8912	84.6208	85.4005
1552718_at	45.365	45.5185	44.3215	47.1015	42.6507	45.5939	40.8495	43.0907	44.277	49.409	45.7148	39.6643	37.945	46.0689	48.8045	47.2358	42.6507	43.2891
1552719_at	55.1922	52.8048	52.3114	48.5063	61.1919	50.387	61.0904	58.5489	70.9358	56.7206	58.7819	57.9523	72.232	60.4617	58.0543	45.4557	47.2871	48.4024
1552721_a_at	14.1606	13.5496	15.8369	18.0106	15.9583	18.0871	14.6925	12.349	14.4043	20.7341	25.2665	27.6274	16.233	17.8232	19.3086	14.679	17.0911	16.7048
1552722_at	9.95991	10.338	10.6318	10.4963	9.77264	10.7753	8.46534	8.80021	9.59542	9.8766	10.3894	9.41786	8.80443	9.5388	9.66749	10.0125	10.7544	12.4738
1552724_at	70.6767	68.4808	97.8529	73.3505	73.5542	77.4413	76.4833	85.6856	73.7137	76.3353	68.9782	72.2888	81.3608	76.7031	78.9387	66.5648	69.521	90.3514
1552725_s_at	37.3037	38.3728	42.9051	55.1364	37.4011	40.01	42.3231	43.9826	53.498	47.4352	40.3885	34.2058	44.0007	44.6048	39.733	37.5006	36.6158	40.3656
1552726_at	68.5819	65.0547	66.9678	73.4643	66.4627	74.7021	57.9814	43.81	61.0903	58.0426	64.4218	68.9602	49.8706	62.7756	64.4084	62.3377	76.9487	67.9153
1552727_s_at	47.1858	48.458	50.2849	69.7476	79.2367	80.7194	48.2361	42.7598	31.9543	51.7209	63.5811	55.5134	41.1546	34.2778	38.1534	60.3306	71.637	71.9503
1552729_at	99.7717	114.732	113.685	107.882	109.791	92.756	253.927	206.03	151.131	121.787	107.215	108.174	100.993	110.408	108.075	99.6049	95.5302	122.415
1552730_at	18.3276	21.6091	23.76	25.1666	21.7849	24.6116	21.1793	22.8271	22.2744	23.6537	22.2441	22.3063	20.4089	21.7437	21.5211	22.0915	19.9474	23.4735
1552731_at	14.8347	16.0287	13.2057	15.2643	15.0288	14.593	13.4883	17.5966	13.3991	16.7992	14.874	14.405	15.1779	14.5935	15.3393	14.7693	12.5311	13.6367
1552732_at	10.7692	11.8695	11.0142	10.2445	10.9521	10.0651	13.4694	10.6048	12.091	11.466	11.8501	11.4546	10.4208	9.86232	10.4459	11.4814	9.51277	10.4253
1552733_at	141.658	169.546	139.763	97.8529	142.349	123.526	161.434	141.089	136.946	213.671	193.019	210.408	163.016	137.7	137.786	89.833	101.912	101.767
1552734_at	13.2576	11.8695	13.9549	12.029	13.6259	12.0824	16.0991	13.408	13.0143	16.2789	15.8119	13.6723	16.3788	14.0033	14.1006	12.5744	16.4074	17.494
1552735_at	79.8271	85.0657	72.4528	63.7009	71.7675	95.375	31.1548	24.2715	30.6508	38.3797	55.1968	58.0651	76.7331	68.7271	64.4457	64.7557	77.2525	66.3788
1552736_a_at	16.3158	17.3327	17.2904	17.9062	15.7415	15.1964	19.6444	17.731	14.0243	15.8802	16.1403	15.4206	28.3653	21.0106	25.0511	19.3705	17.2013	20.8065
1552737_s_at	53.3529	34.728	53.8301	63.3741	66.3978	78.0709	31.1701	45.1609	40.522	61.0362	57.033	65.9087	55.5759	52.4365	57.9492	69.7223	74.5009	64.3865
1552738_a_at	21.6002	23.8715	25.7284	19.1877	23.0658	25.1619	25.239	25.2944	23.9773	22.6442	23.6171	23.6313	25.7633	24.7482	27.9304	28.0646	23.1083	23.8511
1552739_s_at	129.146	122.13	155.185	130.566	143.397	153.973	247.574	230.11	232.332	184.264	173.527	192.483	216.373	196.675	212.258	168.018	170.852	175.082
1552740_at	12.3234	14.1565	13.6249	13.4489	15.6804	14.0077	11.841	13.2695	13.337	11.8579	12.9123	11.2037	13.1028	13.8041	11.0177	13.0776	16.1819	15.1488
1552742_at	23.8185	24.1091	24.2216	23.5827	23.6474	22.9316	17.3037	14.5537	17.8876	49.5902	53.4158	51.0239	22.4926	22.1599	25.6682	24.625	26.7688	23.6607
1552743_at	29.5495	31.6244	30.8245	32.4287	30.2824	27.9347	30.3984	29.6928	29.8186	32.3501	31.8188	30.9511	27.7839	29.8005	31.6262	27.0592	26.7334	30.962
1552745_at	53.7408	58.4938	50.3322	49.5338	63.4535	51.4457	60.1489	49.8143	50.6503	37.2314	48.4612	41.9112	81.1713	108.454	79.6202	46.5987	42.2299	69.9736
1552747_a_at	10.961	11.2979	10.4766	12.0067	10.8463	10.7545	11.4984	12.5332	12.3528	9.81277	11.0123	10.3176	10.6863	10.441	11.1511	10.835	10.0487	11.5943
1552749_a_at	303.789	355.762	347.054	320.976	328.686	327.7	367.661	354.366	350.769	414.991	378.664	454.353	331.007	380.105	378.692	291.316	326.988	322.286
1552750_at	17.9331	18.6659	18.6314	18.644	16.6492	18.3921	18.025	18.332	18.8217	18.974	19.5617	20.6432	16.447	18.2842	16.7016	18.2281	17.1466	17.7279
1552751_a_at	68.4497	64.6667	63.8848	63.5855	64.6809	63.5467	63.6633	74.7481	63.5792	69.6949	60.6737	58.4623	64.315	72.3273	68.6039	57.0922	53.5216	62.2929
1552752_a_at	127.074	106.042	135.645	152.642	176.597	170.126	434.032	448.26	484.377	197.318	197.186	201.019	125.624	128.737	126.797	145.241	150.283	164.34
1552754_a_at	208.503	264.047	225.257	314.965	296.844	328.475	1107.08	1162.37	1282.54	344.965	377.783	404.171	303.186	322.353	289.686	296.514	286.292	320.002
1552755_at	58.5038	74.4621	67.035	51.9795	51.7295	67.1922	36.7811	42.8581	43.095	74.5502	65.0644	66.3648	46.9662	53.6464	53.8631	54.5942	60.5052	66.9353
1552757_s_at	25.5162	23.4024	20.9567	21.7519	20.4425	23.417	15.2657	20.4425	15.4646	20.3291	18.6846	22.9352	17.8197	19.2064	16.3577	19.6368	19.5866	27.4536
1552758_at	18.428	17.2179	19.0627	18.12	16.0877	18.6268	22.8277	23.6938	22.269	18.5355	16.7946	18.5489	20.3771	23.1115	17.4714	18.503	16.0004	20.6731
1552760_at	15.8171	16.396	15.0985	20.7078	21.2854	20.3086	26.2999	25.3052	24.0306	28.5451	20.7684	27.2782	54.1003	48.5093	37.8092	29.1325	24.9105	25.0152
1552761_at	110.092	101.346	114.464	127.812	108.491	119.195	103.836	103.199	114.923	115.465	110.273	113.448	115.367	113.464	108.684	108.314	100.326	108.296
1552763_at	8.95096	10.7114	12.7126	11.7132	10.7553	9.61155	12.2709	10.293	11.2642	11.1617	10.2961	9.08591	9.764	12.5363	10.0969	10.4426	9.48511	10.6581
1552765_x_at	10.967	8.67245	10.7855	12.422	11.4493	13.5731	11.5339	12.762	10.8035	10.8435	11.2898	11.0753	13.4893	11.6439	12.0564	11.9514	12.4839	12.1586
1552766_at	9.63112	11.6748	12.211	11.0424	11.5349	11.2106	12.0475	11.9943	10.3005	11.0993	11.2211	10.8493	10.3363	10.654	9.95505	11.1038	9.17457	11.4939
1552767_a_at	14.4671	16.8796	13.4032	15.4402	16.4944	15.4105	13.6846	15.9982	13.5125	19.1633	15.5733	13.4762	13.9462	15.1377	12.6799	14.8775	15.6414	17.7678
1552768_at	62.5776	78.8494	55.1823	66.7404	64.5102	74.7818	75.5217	72.0495	66.3271	77.8303	75.5701	73.9055	71.8918	81.2685	75.3394	64.1676	65.248	64.315
1552769_at	45.3082	45.1345	47.5075	47.1887	43.043	44.7401	51.9977	48.6739	49.661	44.6472	45.5371	41.2476	34.0112	39.9689	37.8946	47.2669	48.6827	43.7706
1552770_s_at	69.5545	87.7711	77.5257	68.8145	84.1797	72.5799	89.6598	102.497	101.908	80.1185	73.1737	76.1012	68.9191	74.3505	61.3508	67.5295	70.6463	75.6147
1552771_a_at	17.3419	15.6932	16.1376	17.1506	19.1605	19.5691	16.8281	15.268	14.2294	16.6735	16.5137	17.022	17.5347	16.5786	18.9682	16.3722	16.4753	18.0605
1552772_at	24.0389	30.5124	24.3944	28.2452	26.9831	23.0105	25.0184	28.92	25.2675	25.17	25.7082	26.4327	24.3978	26.3107	26.8143	26.6234	22.9446	24.2544
1552773_at	47.4719	45.9712	44.9034	46.3678	49.6996	45.229	46.2005	59.8935	58.3467	42.157	55.1559	49.0398	45.6499	51.0068	44.9747	46.7964	47.5851	45.9805
1552774_a_at	64.5968	34.7235	55.6895	42.2207	51.7163	53.8367	132.241	109.353	119.007	66.3329	53.9663	62.5846	66.3008	60.937	47.9403	39.215	39.2763	40.6961
1552775_at	69.0573	66.8092	72.0929	73.1219	70.9396	63.8002	67.3628	80.4039	77.8228	65.38	58.1554	71.1039	76.0307	69.0925	68.3439	57.9707	63.4502	70.0337
1552777_a_at	109.587	139.431	109.764	129.3	133.484	134.284	70.092	47.3372	43.1628	91.794	56.6279	67.7488	69.4437	68.0776	67.1249	135.007	150.721	151.271
1552779_a_at	229.673	121.412	235.146	285.185	300.295	290.297	46.6102	54.1309	56.3134	324.866	320.341	299.963	158.159	114.935	143.105	219.789	262.13	226.996
1552782_at	121.489	130.233	126.821	111.618	138.33	136.277	50.9542	44.0898	36.0287	154.297	148.13	142.943	145.262	130.999	122.373	150.027	132.323	145.168
1552783_at	10.728	10.5254	10.2127	10.6922	9.46511	9.74128	10.3647	11.1372	10.2601	9.64043	9.39653	12.4222	8.77856	10.1662	10.4605	10.923	10.0064	10.5865
1552785_at	10.0239	10.1713	11.6295	10.9288	9.24115	9.95418	11.242	10.5325	10.5175	11.7491	10.2108	10.5926	9.94495	9.39272	10.1512	9.23163	9.00775	10.1531
1552787_at	44.7109	40.006	33.8146	39.4921	40.4559	40.4893	27.4376	35.158	36.0852	33.6437	30.929	29.2626	67.8913	59.8905	42.659	52.4172	42.2954	46.1216
1552788_a_at	56.5787	54.9906	51.1142	60.691	63.9652	60.0934	57.9919	57.9428	60.3395	67.0716	53.6837	55.1142	75.2014	66.4033	70.4935	60.2766	57.7968	51.4496
1552789_at	164.828	166.918	136.165	139.825	154.318	154.011	27.9874	26.3072	22.7592	167.985	164.359	157.648	200.071	193.527	170.799	117.964	106.225	103.438
1552790_a_at	603.267	742.908	602.886	523.442	571.928	562.59	103.976	108.593	107.995	648.897	669.772	651.487	687.038	668.323	691.229	354.489	374.613	346.324
1552791_a_at	49.6129	28.674	56.6252	50.9364	54.6331	55.404	30.5412	36.0895	23.3326	18.4596	15.2077	20.1053	44.4869	33.9412	34.5543	30.4379	31.3706	37.6409
1552792_at	42.0037	30.2427	42.7499	48.5485	49.1395	51.3232	82.9852	64.5022	82.7112	46.6256	38.9835	38.8354	51.8072	38.884	49.8823	40.9586	62.75	49.7423
1552793_at	31.055	33.5114	28.182	33.4747	34.6771	30.8132	29.6674	40.4319	37.6375	35.1973	33.797	32.0148	31.0221	31.7921	30.0391	28.352	28.5767	29.3008
1552794_a_at	16.4993	16.9816	14.8249	14.7108	12.3665	15.7678	12.5769	15.2077	18.1282	17.0991	19.5413	17.5527	19.5939	16.1561	19.0206	13.9439	16.3085	14.9765
1552796_a_at	28.9789	33.566	32.5496	35.1973	33.3371	35.0636	32.5724	35.9428	39.1764	34.741	40.652	40.0779	38.2927	33.7799	43.016	39.7226	34.5696	40.7867
1552797_s_at	16.4701	16.2264	21.8104	13.4123	15.6693	17.1208	14.0109	14.1891	15.054	14.5148	14.785	15.3117	14.1131	14.8541	14.4553	18.4565	18.065	18.0795
1552798_a_at	118.118	106.968	134.64	152.283	148.831	190.297	68.1178	65.5923	78.9771	112.741	112.847	89.2041	88.0403	89.0906	95.1462	165.114	154.52	177.917
1552799_at	39.2554	40.1331	39.4835	39.2577	39.0618	38.4531	43.6685	39.6177	39.8587	33.4473	37.448	37.2338	42.1645	38.0289	39.8934	32.0812	33.3645	41.7628
1552800_at	208.986	220.148	238.23	278.275	221.831	216.075	251.325	279.339	247.353	260.176	262.797	242.187	236.745	256.342	271.561	211.937	235.81	237.896
1552801_at	25.1612	23.7431	26.9969	25.7557	22.9636	26.7381	30.2601	34.8277	26.5664	29.8178	27.9938	29.8554	27.1145	25.5039	26.5047	30.1157	26.5514	21.2177
1552803_a_at	23.6961	21.3526	21.8486	22.5992	22.3906	24.236	17.4031	20.8488	18.1788	17.601	18.0865	18.5271	23.7811	22.111	22.0977	20.8412	26.7607	20.6676
1552804_a_at	166.472	97.6855	160.563	138.041	156.829	147.037	130.46	123.898	100.908	124.686	117.74	138.675	128.506	111.465	121.8	155.658	142.916	170.505
1552806_a_at	16.5643	18.2411	18.5445	20.0604	18.648	17.3969	18.7803	17.3287	18.1341	18.8243	22.0154	18.4565	18.8988	19.3931	19.7618	16.6702	17.854	20.244
1552807_a_at	78.626	75.1339	75.0972	96.0197	70.5361	63.3782	78.4174	83.1846	73.0414	77.8777	69.9788	75.2187	83.4408	86.0687	78.2501	58.5789	59.4931	64.3523
1552808_at	12.1012	13.3275	11.2571	12.6362	10.8745	10.9643	13.7192	15.4981	13.6575	11.1175	12.3835	12.7152	10.8374	13.6605	13.0859	10.6381	13.5769	13.5558
1552809_at	15.7946	20.129	16.824	16.2223	15.2375	18.9882	15.9947	17.1825	19.0455	16.7849	15.1109	14.9533	17.078	17.1835	15.8492	16.1338	14.8684	15.5839
1552811_at	194.154	217.428	216.797	230.383	212.48	210.499	212.852	234.586	199.862	217.409	226.679	209.117	237.426	217.25	225.437	188.087	182.853	203.201
1552812_a_at	188.995	155.464	157.356	192.321	189.431	218.875	176.238	189.041	187.153	215.809	213.847	216.206	245.837	237.419	254.13	264.014	265.937	253.148
1552813_at	56.8047	79.9081	69.7767	84.0117	79.3625	62.8137	72.8774	67.1444	80.5216	83.1622	71.2753	71.7459	71.3366	81.0684	75.9173	58.7041	72.087	74.189
1552814_a_at	17.6906	16.8812	16.8348	21.2821	18.5926	18.5926	20.2945	19.3984	16.5121	24.9122	18.241	16.7585	17.7462	18.8712	21.5163	15.9203	17.6243	17.4352
1552816_at	12.8472	14.5838	12.2037	13.3093	12.4753	13.3599	12.1021	13.1625	12.705	12.743	14.2021	11.9218	13.3794	13.2075	13.3404	11.1765	11.4782	13.1444
1552818_a_at	14.5094	11.7141	11.6278	14.8739	17.2033	14.2031	13.3515	16.1651	15.1497	14.9553	12.5744	15.0942	13.6476	12.4921	14.0434	14.3321	14.2244	13.3041
1552819_at	47.8866	43.3512	40.6074	48.8074	38.2147	42.8581	40.1022	41.722	48.0712	48.1757	42.7997	42.5893	36.9415	38.3333	38.2472	36.6866	39.2523	39.9184
1552822_at	12.7471	13.6236	12.7095	13.1043	15.3347	14.4521	10.4273	12.4399	11.9643	15.214	15.6113	21.7846	23.9365	19.2183	22.7716	20.4473	15.4939	13.3094
1552825_at	16.9975	19.0778	17.951	18.0454	17.4346	20.9499	17.3713	18.6636	20.2836	22.6389	30.7846	27.8308	21.7512	19.0207	19.6282	15.2697	20.0202	19.9059
1552826_at	9.70055	10.2884	11.2787	10.4357	9.29056	9.79584	10.6343	9.72554	12.5744	10.4963	9.72281	11.584	9.72281	9.9237	10.3627	9.19255	9.8506	11.9133
1552827_s_at	24.3927	18.5625	20.674	22.7479	21.2351	19.4147	21.7214	22.5743	19.9715	20.8746	22.0849	24.8544	20.081	20.9763	22.5059	20.7949	21.4261	20.887
1552828_at	62.6477	56.3999	54.5172	64.874	69.9075	68.9911	76.0462	88.2959	101.344	70.0957	66.6533	84.4116	86.2038	70.0007	73.1462	64.4012	75.4149	62.2285
1552829_at	71.3849	64.7709	67.7509	67.1635	59.8065	62.8405	53.2331	71.8249	65.4168	46.0885	69.1793	59.5312	69.0482	53.6251	58.7039	47.4032	54.816	61.12
1552830_at	15.8644	15.9172	17.2746	17.7744	16.5147	17.5425	15.0874	16.763	16.1296	16.9553	21.2085	18.4048	31.9347	27.208	23.0378	19.8924	17.3238	18.8911
1552833_at	65.3498	69.6253	65.1367	71.9688	67.4087	74.3895	62.5095	69.8632	80.042	72.39	63.2114	68.5724	68.0158	69.4221	61.2433	61.6232	67.2807	64.315
1552834_at	34.7174	31.2314	37.8987	38.4631	39.9737	34.2653	45.5542	41.7617	43.2532	40.1664	41.2087	35.2579	34.5388	37.6923	33.0503	35.9904	32.8165	36.4245
1552835_at	26.4043	35.6188	23.6234	30.6917	28.9976	27.5109	33.9747	27.2904	24.5126	26.1069	25.8373	31.5318	30.1315	31.1598	36.8461	26.5635	26.7794	27.9016
1552836_at	105.865	92.1974	119.388	122.022	120.411	105.31	129.793	119.808	112.921	116.986	108.629	102.017	123.403	113.713	106.467	106.816	105.753	112.43
1552837_at	8.58045	8.81254	10.3669	8.91222	9.44017	8.94498	9.21351	10.1311	9.79583	8.53784	9.49488	9.41786	8.452	9.42741	9.39489	9.26717	9.38584	9.66987
1552839_at	18.2078	17.7882	19.0937	17.4095	18.7401	17.1527	17.4873	19.2024	18.1004	20.973	21.2494	21.6791	17.2543	17.9445	18.187	15.5072	16.6135	17.9438
1552841_s_at	16.9422	19.0817	17.4463	20.1994	19.1584	17.9613	23.9781	21.0397	21.4339	19.8059	21.8039	22.2034	21.8127	22.0469	19.4509	16.1779	17.66	16.2064
1552842_at	24.4767	30.6194	31.8148	35.1845	27.4235	29.7964	28.4802	27.5968	34.4505	34.0215	27.6326	30.2131	31.7445	29.6914	29.6842	29.9267	25.8065	30.32
1552843_at	17.936	19.1398	15.2622	15.3832	16.8617	19.5846	17.2516	15.9102	18.1113	22.8342	22.3396	19.0032	18.1209	16.6242	17.8262	19.09	14.6327	15.7989
1552845_at	120.901	114.421	121.066	100.446	111.091	114.408	151.939	146.426	162.886	143.128	138.295	144.853	129.365	135.361	165.191	116.958	106.725	105.106
1552846_s_at	102.106	93.5199	98.2136	99.9339	92.0466	93.6569	101.198	104.561	110.864	106.369	96.2677	98.1529	93.3961	104.245	97.9066	86.4443	96.0593	92.2795
1552848_a_at	29.9131	32.2444	25.5724	33.4783	33.1732	34.9752	37.7919	49.301	35.6963	29.6185	29.459	28.342	34.2033	35.8603	40.9573	34.8088	30.2324	33.3183
1552849_at	9.29314	10.7581	9.70163	8.8119	7.63924	9.59914	10.4398	8.9696	9.01284	10.2785	9.53673	9.72506	9.35031	10.4644	9.0637	9.58504	9.89801	9.7466
1552851_at	14.7027	14.2436	14.1852	16.4175	14.3798	16.8564	17.3635	14.5647	18.3158	15.8156	16.0837	11.9455	12.972	13.7665	15.0479	13.5564	12.4249	14.5461
1552852_a_at	22.2133	22.0121	21.2359	22.4117	22.3488	23.0136	22.0824	19.6282	21.1776	20.5461	18.634	19.5698	21.1572	20.6642	18.891	20.4064	20.8207	19.3387
1552853_at	19.5368	19.4835	21.6327	22.3538	20.2356	21.2089	18.8511	25.6853	27.1185	21.205	20.9042	22.363	17.1311	20.2115	23.3987	20.1398	22.7742	22.5819
1552854_a_at	25.654	27.8041	25.6438	29.1235	26.2843	25.899	27.7139	32.3438	28.9108	26.7716	23.6549	25.5026	23.441	27.5455	23.8218	25.8393	22.2748	23.5767
1552856_at	18.5673	24.0177	21.6939	18.7937	27.2247	24.5457	23.6366	29.8345	27.4328	24.6464	25.6343	20.052	23.9053	22.9417	20.4179	20.458	22.7046	22.5094
1552857_a_at	23.3466	19.5173	22.6833	21.9842	22.559	24.0215	23.9485	27.4346	22.9352	19.8462	19.6282	21.5484	21.3797	21.6286	23.9923	23.8771	18.3948	21.6329
1552858_at	9.60055	8.51999	10.1288	9.25907	9.87759	9.00151	10.4167	8.23102	9.32256	9.73062	10.0969	9.61426	8.18575	8.52001	8.30747	8.54504	10.5629	10.012
1552860_at	22.7389	28.1352	24.0097	28.2054	25.8568	24.5996	30.812	23.8392	28.4116	27.9765	26.5254	29.3847	25.0651	29.4758	30.5504	23.5047	24.2535	30.385
1552862_at	144.379	149.741	118.573	83.0056	105.836	83.4667	89.668	64.4239	93.3739	114.129	127.741	109.235	149.793	172.067	219.285	99.9102	105.809	78.6217
1552863_a_at	273.056	294.527	266.13	334.353	259.485	254.401	278.448	320.047	274.872	364.605	349.926	297.671	257.533	309.802	296.921	221.669	256.709	274.434
1552865_a_at	71.7117	82.9488	81.805	87.5823	70.0927	67.2576	78.4174	89.1614	71.3566	69.0387	75.4331	69.9461	60.8087	75.0957	84.0345	77.5852	73.1879	75.9218
1552867_at	14.8241	15.5029	15.2448	14.9347	13.4258	17.1213	14.2563	13.6485	15.4043	13.9073	13.7778	15.339	13.6736	17.0438	16.0155	13.6403	14.1131	13.6945
1552868_at	127.057	124.859	131.503	123.654	130.523	120.879	122.503	141.751	132.552	139.192	126.578	125.079	114.589	133.326	125.495	120.395	116.887	121.159
1552870_s_at	14.2701	14.2122	15.2105	17.5528	20.4224	18.3415	31.218	21.2954	17.9809	19.4896	18.359	23.4328	11.3403	12.9518	12.9483	18.7311	18.9817	22.3178
1552872_at	34.3148	36.7906	39.2654	36.8245	32.6647	29.8566	37.6491	40.7966	36.5511	37.9272	38.3038	36.7834	34.1403	35.8945	42.5777	30.283	30.8636	33.1343
1552873_s_at	152.408	172.187	161.266	171.284	169.669	149.748	172.609	162.736	168.114	182.967	144.766	148.203	153.806	174.396	171.411	145.22	141.866	180.767
1552875_a_at	18.9758	21.212	21.391	21.2814	22.3664	18.8024	21.1939	21.2993	21.3939	22.0612	24.5677	22.0347	20.8637	20.0484	19.6137	21.9148	18.9194	19.6692
1552876_at	20.7901	19.5911	16.3998	21.382	24.5786	21.4357	16.392	21.9629	17.8466	18.1354	22.8398	22.7647	19.8731	19.691	18.6612	22.6403	19.5809	21.3572
1552877_s_at	66.4064	54.9017	70.4845	68.5608	65.3857	65.9674	73.2221	62.9872	68.1682	71.2556	63.1986	60.6985	61.8164	63.9311	54.5068	55.9385	56.3718	58.3354
1552878_at	12.8095	13.1782	13.2408	13.1471	13.8537	13.4953	15.2197	14.2495	12.5502	16.3574	15.8469	14.1221	11.9143	11.2688	12.045	13.8684	12.8714	12.0428
1552879_a_at	44.4037	52.0351	40.9846	40.0333	44.7435	48.3937	43.8582	47.4372	54.5353	59.6448	54.2922	48.5738	42.9611	48.8018	47.7585	41.595	42.1491	50.5067
1552880_at	329.183	198.175	293.608	333.962	362.046	407.348	18.5525	24.3941	21.6557	500.478	498.385	516.822	97.8949	78.6907	100.751	343.014	323.38	361.119
1552882_a_at	33.8146	40.8158	30.9486	33.2928	35.0035	32.8077	38.1785	29.8809	30.1418	34.3117	29.4205	27.921	29.6163	31.3921	35.4119	34.9341	33.1477	32.2623
1552884_at	67.7372	65.7729	65.9394	64.6161	57.6009	64.097	73.8975	86.147	74.8135	74.2599	77.9647	65.7166	76.9799	74.4309	74.054	61.5296	61.847	66.1245
1552885_a_at	126.577	136.062	134.026	142.438	138.393	136.88	135.912	132.081	126.594	121.259	124.78	140.027	129.669	131.621	132.665	119.914	115.812	134.594
1552887_at	59.5087	53.8537	54.0777	61.4328	54.6542	56.7446	75.4692	68.5578	73.175	54.3113	59.4287	58.118	59.6567	65.0838	70.0388	55.3082	57.3626	60.6104
1552889_a_at	263.333	287.207	240.78	317.575	258.355	232.621	288.794	300.773	276.32	306.317	285.864	269.64	260.745	313.973	272.047	228.424	248.892	244.211
1552890_a_at	19.3906	18.906	20.8358	26.1618	23.3966	19.8673	23.1824	20.5428	22.9995	27.1456	18.8724	26.2582	22.3496	18.2976	18.2095	21.5506	22.232	21.0014
1552892_at	115.631	112.673	117.445	142.908	115.379	114.258	126.074	132.258	118.908	108.837	106.344	99.9639	127.186	126.852	109.473	91.2952	104.418	113.935
1552893_at	85.0087	84.2377	98.8124	97.0854	82.7834	81.078	86.9816	96.5074	88.7566	80.4009	85.9088	73.8103	79.413	80.5915	83.4762	75.3752	80.6054	75.2967
1552895_a_at	10.9689	12.1586	12.2195	11.6058	9.95781	11.3803	13.2356	12.3326	12.2509	11.2973	9.92582	10.8945	11.1803	13.3455	14.0289	11.2651	10.9561	11.472
1552897_a_at	16.0416	15.5531	17.1035	17.5301	16.468	15.5441	20.3878	16.8187	18.0094	19.4934	15.4572	15.1735	14.5406	17.8107	14.7776	18.4095	20.5113	18.6746
1552898_a_at	14.3966	14.6431	18.2513	16.4299	12.6085	15.2068	14.255	16.3554	15.4036	15.8557	15.3806	15.5747	13.1197	15.3633	16.4567	13.1456	12.3071	13.7038
1552899_at	12.3823	13.8283	13.8143	13.463	11.019	12.5994	13.2095	12.0699	12.8953	17.8374	15.9815	13.9258	14.2949	14.5519	14.0534	13.6354	10.6848	10.1898
1552900_a_at	13.2893	14.7174	13.1933	14.2629	15.2195	12.6616	18.3664	16.2204	14.3082	16.3848	14.7871	13.1583	13.8794	16.6228	12.5744	13.1301	11.9209	11.8695
1552902_a_at	86.7878	85.7674	101.418	102.925	109.689	113.895	158.261	165.833	161.07	117.659	122.078	113.168	155.186	146.724	155.912	98.2936	91.5986	99.749
1552903_at	38.7088	32.0454	33.238	42.2521	31.3921	44.5971	45.323	42.8627	39.7455	34.1254	37.8364	31.6775	47.2926	38.6322	47.9266	32.3147	32.3945	35.157
1552904_at	8.88661	9.22183	8.49562	9.27979	8.64624	8.06294	8.99197	9.0637	10.2146	8.64047	9.51131	8.64104	7.77635	9.2429	8.4126	8.66303	9.21636	9.03914
1552906_at	10.0389	9.90152	10.3793	10.0238	10.0318	10.4844	10.3086	10.5214	10.9911	10.2239	10.1149	10.7281	10.3494	9.82886	9.75167	9.41134	10.6204	9.70204
1552908_at	12.3522	16.9964	16.3261	14.5163	14.7662	13.5059	16.7959	15.3464	14.1109	13.3752	14.1007	13.6517	30.4823	25.6729	39.9552	16.7959	15.8918	15.9973
1552910_at	22.0065	23.6614	25.176	22.3063	21.8783	18.0253	22.6699	22.9492	20.223	17.9469	17.2536	19.1265	17.5862	20.3544	19.3025	18.3206	17.8893	19.1156
1552911_at	23.8069	22.1761	23.3713	25.3392	19.9824	23.4038	22.3691	30.2554	25.014	22.6816	19.9298	26.255	23.506	26.887	26.0523	22.6655	25.7661	21.0764
1552912_a_at	10.4834	13.889	11.4425	13.1894	13.0267	11.1038	13.3694	17.0657	12.5512	10.7481	11.0562	10.5144	12.0821	11.8279	12.5744	12.543	13.0621	12.3811
1552913_at	9.27835	11.0046	9.16334	9.25481	9.41004	9.43299	9.84783	9.33681	8.99029	9.26671	9.22183	8.75243	8.68096	10.2542	9.65143	9.59168	9.28918	9.13719
1552914_a_at	96.6009	75.5771	100.019	136.873	119.923	135.061	87.7355	108.184	94.1432	117.947	119.875	113.542	109.757	100.063	125.598	131.581	123.605	131.124
1552915_at	49.8043	47.5273	57.0927	49.2894	50.2406	52.2142	52.3262	44.2387	45.3309	46.6921	54.1647	50.2092	44.0967	51.3292	42.1239	39.7205	46.4443	43.2012
1552917_at	22.5076	25.2462	29.2756	32.6972	21.9935	21.8221	28.084	26.6874	23.483	24.956	28.4152	24.2375	25.6485	29.5358	24.2676	23.7493	20.1804	23.13
1552919_at	18.9693	16.5472	20.8219	20.9978	21.3205	25.221	24.599	31.9784	20.7492	39.834	49.6301	29.0007	21.2877	22.1485	20.9454	24.1817	22.3605	19.6333
1552921_a_at	215.634	143.295	185.797	228.097	235.57	233.183	533.383	558.411	463.856	143.878	156.741	146.023	291.724	249.979	235.241	374.702	402.811	309.341
1552922_at	9.78621	13.5972	9.48948	10.314	10.2131	10.1693	14.1318	12.6111	14.0249	12.8102	12.3349	11.5083	10.8719	10.9839	11.0605	11.9928	11.8662	13.0071
1552923_a_at	31.0148	32.2172	32.0854	37.5026	32.1981	30.3173	37.6995	39.6787	35.7367	35.4824	30.8622	29.7283	29.353	33.0568	33.0344	27.7108	30.6339	32.301
1552924_a_at	88.7764	85.5485	109.344	103.866	104.964	113.46	101.12	92.5734	89.5762	102.427	102.734	104.139	101.562	104.763	106.52	104.856	119.644	104.675
1552925_at	26.8989	25.6862	22.6962	27.4803	26.1073	26.0365	26.2515	34.4616	26.2393	28.8777	30.6161	27.4728	31.435	26.9022	25.2708	25.7307	26.7992	26.8296
1552927_at	101.454	88.8943	116.404	122.519	130.692	118.196	78.6418	95.4525	69.7199	223.656	238.002	205.944	137.113	115.464	110.836	92.6219	82.5211	114.772
1552928_s_at	132.019	115.247	128.865	124.502	147.268	143.232	96.9145	104.061	98.0622	308.987	277.122	298.129	188.659	149.146	186.022	104.525	110.982	107.227
1552929_at	15.6153	17.064	16.5902	17.7645	15.6828	13.1909	17.2771	16.1376	15.7698	16.3431	15.5298	13.3113	16.2671	17.944	15.3483	16.2671	16.2158	16.4074
1552930_at	115.353	119.683	128.481	130.237	114.67	115.66	140.623	133.132	140.075	108.103	124.092	105.344	125.147	130.237	114.882	108.729	120.399	123.485
1552931_a_at	186.44	114.155	174.28	188.284	193.841	204.742	224.408	233.902	210.431	270.789	261.022	254.822	216.631	200.88	210.903	177.747	155.314	175.591
1552932_at	25.0724	27.5411	24.8879	30.8602	25.026	29.2925	23.6149	32.8067	25.4851	23.1984	22.4944	20.9642	24.601	24.3283	21.6227	22.8413	23.2725	24.371
1552933_at	19.1088	20.1115	17.5499	18.9541	17.8606	19.441	20.392	18.0932	20.9511	18.0109	17.6872	19.0934	16.397	17.2102	18.9529	17.9467	17.3709	19.1251
1552935_at	86.8998	78.8282	72.5059	58.103	64.5553	67.3073	40.5501	57.3986	50.6809	45.6068	57.195	50.0709	74.2164	85.9371	86.9101	99.5563	90.6102	89.6202
1552937_s_at	120.61	99.2972	117.797	121.632	127.789	123.432	147.578	149.727	126.562	92.0793	102.503	93.9261	89.2788	90.6795	104.469	162.055	154.14	141.428
1552938_at	35.1418	30.1527	30.246	39.7815	29.7309	36.6641	28.7053	29.9119	36.0092	37.066	29.0467	31.7823	39.2958	36.313	37.362	30.2957	40.2677	26.623
1552939_at	12.6568	11.7577	12.0451	11.1019	13.8792	12.3318	10.5719	11.5543	10.7843	12.9074	12.4214	12.8638	11.446	12.6074	11.3075	11.8237	10.3926	10.624
1552940_at	25.0207	26.1882	27.5344	30.8602	25.4492	26.3409	25.1961	28.5848	26.6745	32.0346	28.3174	27.6203	24.9331	26.6007	26.0846	23.0198	25.3284	26.0574
1552942_at	80.8601	95.1835	88.2063	90.5858	83.2309	83.8328	90.775	71.7673	87.9253	87.5132	93.0501	85.1284	84.3816	102.752	85.6258	88.6899	71.9508	93.3533
1552943_at	11.0029	13.1909	11.1702	11.8669	11.4458	12.1004	12.3509	16.544	11.4815	11.5853	11.586	12.8421	11.5167	11.0944	11.2211	10.7836	11.4699	9.83099
1552944_a_at	156.597	143.957	153.353	160.418	157.519	159.6	167	177.773	170.835	197.861	194.091	181.905	149.383	183.434	160.351	151.435	158.286	154.191
1552946_at	20.1207	21.7008	24.3461	19.1148	20.5815	17.6325	22.8018	19.5941	19.5745	23.386	21.5908	18.3819	17.6492	24.0533	24.761	21.9843	18.8677	25.1308
1552947_x_at	24.5575	23.2267	29.5526	20.5669	21.94	17.3368	18.1697	19.0986	17.9577	19.7538	19.9874	19.5336	21.5727	22.2227	27.9263	21.8925	21.6191	22.4937
1552948_at	31.1931	32.8011	28.4646	31.2394	31.2433	27.1851	31.4235	33.6087	33.4623	28.1368	28.9121	25.5878	26.9328	32.2162	29.5867	29.6562	28.2968	29.0465
1552950_at	11.7695	11.4047	13.2529	11.8259	11.0955	11.1019	11.1542	12.7793	12.8129	12.1788	11.634	12.4411	11.6191	10.557	11.1213	11.6426	11.5634	11.6057
1552952_at	20.6672	19.5166	17.5755	21.0451	18.137	19.9154	18.3969	18.8367	18.5732	18.7394	14.3913	16.4413	18.1993	19.0495	18.605	19.291	18.5617	21.2513
1552953_a_at	66.298	84.6709	65.4523	78.9755	78.6919	77.4233	79.4397	88.0226	88.7246	82.4383	79.7159	75.4553	77.8587	79.4647	86.737	88.6622	79.4647	76.2142
1552954_at	25.3808	27.0873	25.0674	26.3461	27.9753	29.9487	31.0789	31.5802	26.2567	23.4951	28.2334	27.4032	27.4368	28.2948	24.5006	22.758	25.7701	25.1426
1552955_at	62.8975	77.0516	75.0447	82.4959	69.4993	70.6027	75.916	76.5517	74.0108	63.6259	85.7536	74.8449	63.6594	75.0531	66.2503	70.9761	66.3681	77.7972
1552957_at	17.6965	15.2748	23.9115	16.2087	16.6393	16.4816	14.4242	12.7276	14.9413	20.2977	17.6772	17.1505	14.3567	16.6353	16.9835	16.2859	15.1109	15.6873
1552960_at	40.4262	38.8722	36.2799	39.2779	44.7401	43.2442	40.6334	42.165	40.9135	42.2505	39.669	38.1727	35.5391	38.491	38.6002	38.3059	35.4547	38.7912
1552961_at	13.416	13.6564	13.2122	13.691	11.9317	12.6878	14.034	13.4679	12.6904	12.9696	11.8638	12.7495	11.225	13.0771	12.3022	12.3855	14.402	12.4136
1552964_at	48.6043	53.1036	53.4091	50.47	48.62	46.6154	48.9915	53.5073	55.0289	44.6394	47.7222	47.8953	33.4878	50.7636	53.3028	46.0837	47.0308	54.775
1552965_a_at	18.5253	23.5956	20.5604	27.3507	22.5575	20.2426	26.1706	30.8438	26.7659	22.5868	23.2937	20.7268	22.8211	21.5763	20.9683	20.4473	23.8413	21.1835
1552967_at	35.8103	38.2967	39.9557	42.1018	34.5937	37.287	37.9621	37.5223	37.9262	35.1489	34.6196	33.5966	30.7644	30.0082	28.4603	31.0674	35.157	38.4108
1552969_a_at	49.7382	46.8832	61.6432	66.4034	52.3365	65.6181	90.5355	77.09	69.6103	40.0443	52.6346	46.3041	78.6143	63.4142	77.4796	60.7349	66.0201	59.7281
1552970_s_at	32.2382	18.437	33.7214	32.3505	36.1521	33.2134	47.0464	55.7246	31.5502	22.6348	21.8882	25.5754	35.8855	32.9235	37.5795	37.8718	35.2334	34.0363
1552971_at	79.1235	49.8015	73.4736	92.649	92.5756	112.144	177.425	219.108	185.918	109.974	105.009	92.3506	161.186	124.999	134.523	95.2815	89.9122	98.0717
1552972_at	9.31367	8.07838	8.38204	8.46973	8.43861	9.44617	9.22355	7.94027	8.30762	8.97344	8.11207	8.94092	9.3132	8.48737	9.53	10.0979	9.67416	8.65176
1552973_at	30.0451	33.8122	34.1463	35.3318	28.5232	30.5009	22.9444	34.8647	23.1199	29.4512	27.1964	25.6303	32.5866	29.0492	29.6138	26.184	24.4878	31.798
1552974_at	8.00363	9.3628	8.09037	9.44654	8.99062	7.789	9.06539	8.39831	8.6922	9.02138	10.3365	7.96194	10.0787	10.5047	9.42941	8.99718	9.54588	8.46848
1552975_x_at	9.3727	9.04438	10.1446	10.0744	8.85859	9.53	11.5829	10.5436	10.6419	9.8241	8.28437	9.03487	10.5147	9.9872	9.64234	9.70634	10.0984	10.1337
1552976_at	41.057	41.9826	43.9766	54.2296	47.2719	41.4641	46.9895	58.1283	46.47	49.1308	53.7229	50.0709	40.885	53.4572	46.2212	40.0885	39.9355	50.0186
1552977_a_at	224.841	167.489	215.717	243.019	286.629	258.438	349.33	328.814	302.491	193.794	189.393	168.222	468.833	464.282	482.685	295.965	294.39	282.661
1552978_a_at	484.301	314.418	479.034	604.111	656.484	647.748	619.289	641.446	588.843	779.931	730.375	721.686	959.449	876.862	977.884	679.075	699.006	660.543
1552979_at	23.1532	25.4396	23.8593	21.7386	22.0328	23.1842	30.2445	27.1141	23.7023	18.2346	17.3633	20.39	23.9915	27.4216	23.3317	25.1439	30.1879	27.4708
1552980_at	81.4662	68.5465	95.9412	93.3121	97.8005	91.3965	81.2454	102.417	74.4668	116.509	102.714	104.981	79.3796	75.4687	83.2954	93.7093	94.1135	102.846
1552982_a_at	21.5884	25.4138	23.2073	27.0743	23.2639	26.0454	27.3355	29.042	23.0539	24.263	26.8622	25.0235	23.7324	26.2964	27.6734	19.7181	21.2719	26.3894
1552985_at	38.7336	41.5276	40.8675	52.9329	43.8743	40.2603	45.3288	44.0898	39.7684	47.805	40.6694	46.4346	47.5609	38.5249	39.8025	38.8247	37.984	46.3949
1552986_at	36.7239	42.3601	38.0397	37.5959	35.799	36.0169	47.4606	40.1621	41.3454	40.1605	38.3746	42.1479	42.5738	41.2021	39.8908	40.0661	40.9586	37.1418
1552987_a_at	8.53794	9.83956	8.65407	8.84661	8.91835	8.87806	9.07214	10.2098	9.69304	8.98498	10.1883	8.52061	9.35099	9.60119	8.5088	9.78455	9.22183	10.3926
1552988_at	25.0304	20.4719	25.4888	20.9051	32.4871	29.844	16.1846	19.116	13.2513	29.9548	27.7527	35.8142	14.4208	16.7842	14.6788	27.3122	27.3977	26.7429
1552990_at	17.908	14.0009	14.7407	18.6493	17.2375	19.734	14.6275	15.6975	15.6153	18.8601	16.3166	15.7763	14.0824	16.6962	16.3823	16.0762	15.393	18.9066
1552991_at	32.1308	39.9118	29.7911	33.2285	29.0833	27.7064	32.8299	40.2441	36.8083	32.748	31.7753	32.8009	30.2791	27.5069	26.1751	29.5151	29.8642	33.8562
1552993_at	11.1692	12.1428	13.4272	11.5688	10.7161	10.742	11.7542	11.3896	12.1963	11.7171	10.8828	9.98211	11.5186	10.361	10.827	12.6134	11.3315	11.0663
1552995_at	104.989	99.685	120.607	120.291	115.724	117.828	134.858	124.862	140.469	144.055	115.742	126.797	105.828	127.85	119.408	114.434	103.114	107.872
1552997_a_at	50.691	57.4078	58.751	66.8612	59.526	60.97	68.0472	58.5771	59.1757	58.8405	57.8973	57.3889	52.6507	56.5377	65.6811	61.1687	60.1239	68.1178
1552998_at	29.5494	30.9468	27.683	27.1249	23.5301	20.3587	31.4532	26.2927	27.6719	34.8207	34.8207	26.5776	25.0609	30.4158	27.394	32.6915	24.6529	26.988
1552999_a_at	29.9956	30.1675	33.1132	31.8852	33.1885	36.9425	36.3822	32.4987	32.4128	25.7289	23.0774	27.7547	40.7945	39.4173	36.8954	30.6524	29.0536	31.0707
1553002_at	21.88	19.1673	20.1801	17.014	18.2215	20.7796	18.8077	21.7334	18.7843	19.2524	19.1444	16.1059	18.8747	18.6081	15.2383	16.3438	17.0225	14.8512
1553003_at	25.913	27.8978	25.0422	28.6643	25.4175	22.7027	27.9131	24.7267	23.4352	26.5488	25.5526	27.3824	26.8463	23.0629	28.7469	24.8553	21.9274	25.7754
1553004_at	22.4619	17.2869	18.1813	20.8487	20.2806	22.9826	17.4997	20.7292	19.6783	20.0434	17.6958	18.5683	20.2419	23.3587	20.8167	20.0046	15.8834	18.7652
1553006_at	22.987	24.0527	20.1903	27.8733	23.1488	20.9118	23.1637	23.4914	25.1605	21.8982	18.3591	23.3128	22.3126	23.0175	21.6275	21.5257	21.2006	22.2208
1553007_a_at	31.6612	33.1115	44.4365	39.9072	32.9731	29.7646	38.5416	35.6282	29.2655	31.5915	39.216	37.7761	40.1619	33.8328	25.0275	31.0259	32.4505	39.1728
1553009_s_at	27.0957	26.8312	27.0373	27.3642	24.2069	25.7405	40.5748	30.8081	29.1371	29.792	26.346	25.1372	26.346	26.2961	25.1159	25.1372	23.7872	22.949
1553011_at	41.2738	31.8614	39.1414	40.6613	34.3843	37.2762	43.9851	40.7237	46.8462	33.5372	32.981	35.0853	35.7981	29.1834	28.0052	35.6138	32.5987	35.7124
1553013_at	38.4428	33.7215	38.4014	34.2623	32.2229	32.1523	38.6994	32.9373	25.9346	35.9308	33.7545	39.1882	29.9981	32.7536	30.2176	28.2509	30.5383	31.6452
1553015_a_at	227.026	221.911	219.746	193.831	197.963	212.863	190.506	197.908	178.531	177.391	181.241	160.936	151.656	155.769	156.476	206.13	245.512	228.802
1553016_at	74.7962	89.0257	65.3204	81.0477	78.4661	69.058	70.3068	77.6266	71.9157	94.1791	102.304	82.3588	70.7706	82.6742	72.1958	70.6052	76.3854	75.1626
1553019_at	107.961	124.686	106.137	120.649	115.82	115.409	127.517	119.045	123.241	139.581	129.005	133.559	119.877	124.96	119.108	107.421	106.202	143.827
1553020_at	21.199	17.757	23.1431	18.1769	15.854	16.148	19.5387	21.4614	22.3063	19.8442	19.268	17.0678	20.6661	22.9356	18.5447	21.5052	17.535	19.0666
1553021_s_at	67.7566	51.4301	57.2524	75.9218	80.5795	78.6391	79.8505	95.1189	67.0912	71.7673	59.4936	51.0239	64.2284	66.1477	68.689	74.543	68.7816	72.0445
1553022_at	10.5741	12.4147	11.8451	14.0434	13.0824	12.7041	12.9605	12.3508	12.2292	13.2606	12.0122	12.8675	11.4769	12.3437	11.5675	10.6754	12.6124	11.0759
1553023_a_at	23.6234	24.6817	28.0069	27.9112	24.6765	25.3766	26.4695	24.9879	24.0311	23.9222	22.7702	24.1817	24.7482	27.4806	21.5227	19.7061	24.0038	24.9032
1553024_at	12.6568	10.7417	13.5734	12.5768	9.78847	10.7568	11.099	11.5409	14.2999	11.0994	12.118	9.83045	10.7169	11.3697	12.2416	10.2293	10.5402	11.3183
1553025_at	18.7347	18.0532	18.428	19.3233	20.0959	19.2871	17.5896	16.5805	18.4556	20.9241	24.072	20.2088	18.0515	18.3823	15.9476	18.1227	19.7785	16.2003
1553027_a_at	384.806	251.153	333.823	380.453	378.141	395.291	893.519	908.893	859.974	410.264	388.451	414.059	230.075	180.727	195.214	499.987	515.245	556.375
1553028_at	30.2128	41.1118	31.9577	44.4866	36.1482	33.4056	32.1056	35.021	35.5605	33.1778	36.9311	25.4584	31.0014	39.5291	29.4849	23.8952	28.1887	31.6051
1553030_a_at	173.306	139.144	201.555	165.34	205.825	223.296	83.4189	87.6789	88.7951	195.764	170.032	164.741	126.781	114.158	110.05	152.695	162.301	167.989
1553031_at	50.4569	44.2674	52.7435	68.8925	59.2898	64.5465	70.1272	63.5182	65.2011	53.4252	50.9149	54.1235	196.501	190.377	226.651	83.5233	99.4461	79.1528
1553032_at	28.1613	24.1061	31.1842	32.7255	27.3725	28.0086	53.6417	57.6773	37.2218	35.2883	30.2868	30.0858	35.253	33.1078	30.2868	27.8652	34.3277	31.1816
1553033_at	31.255	24.8877	27.6265	34.6121	29.1093	31.3095	22.48	30.7124	26.7067	25.8897	26.8817	25.0858	19.9003	24.3626	25.0761	29.2969	30.9299	31.3203
1553034_at	73.3651	61.0668	58.6754	65.0359	67.629	67.8099	70.4326	65.3567	84.6748	63.2116	66.4391	63.2256	57.6711	56.4307	58.55	58.5639	64.2843	69.168
1553036_at	17.8706	16.3394	20.7772	16.6724	16.9531	13.8635	17.0398	16.5597	19.3508	16.2742	16.2112	17.3426	14.4532	17.4126	16.4461	15.8533	17.2794	16.2228
1553037_a_at	29.9259	36.1752	28.6322	40.7174	40.1847	36.2656	32.4467	33.7649	31.7681	38.2311	30.0206	31.23	33.4381	40.8948	39.232	34.5171	35.2679	26.9508
1553039_a_at	266.389	268.464	303.621	311.041	297.741	275.995	325.686	332.63	313.188	336.289	345.874	320.278	260.706	303.566	309.719	266.944	269.332	234.075
1553041_at	47.5361	45.4534	42.9727	48.8759	38.671	47.0591	44.2297	50.8397	48.4973	44.3411	42.5369	43.2072	47.6819	53.5761	45.6002	43.5838	36.2866	41.959
1553042_a_at	49.5371	52.3767	54.4242	51.4542	49.0175	52.6771	52.3028	55.3006	54.3951	51.1338	51.7884	45.8854	51.8016	61.6424	51.9431	48.6388	51.3399	49.1704
1553043_a_at	35.6657	41.549	36.3755	40.4883	39.0532	41.4748	41.8679	38.6738	39.2138	42.9042	35.8461	38.7471	40.042	38.8348	38.9848	33.181	40.1719	38.5683
1553044_at	44.1045	53.2973	47.2876	51.4183	44.0816	49.6574	61.6945	48.8143	45.4831	50.8551	47.4912	58.4969	43.0379	49.2784	47.1594	47.0107	42.6546	46.2096
1553045_at	24.3917	25.4755	32.2794	30.3485	26.2115	24.8661	22.787	24.3988	21.837	25.69	27.0142	27.7187	27.036	28.4714	24.6521	21.3085	25.1122	26.2278
1553046_s_at	93.6599	95.44	97.8529	104.626	97.1936	104.851	97.9234	105.853	99.593	101.056	92.5975	101.617	99.7257	104.457	91.7062	95.4846	86.9026	118.126
1553047_at	78.4402	79.5006	85.0786	83.0313	83.8887	79.5056	78.0719	77.528	72.043	86.2263	75.0381	79.9602	82.6379	88.2353	84.2368	80.0587	67.8191	76.0672
1553048_a_at	285.182	244.653	265.948	296.509	286.204	301.456	309.741	299.063	285.391	283.149	284.323	273.828	287.55	277.63	277.957	308.068	259.28	278.051
1553051_s_at	29.8707	30.0071	31.6756	34.8975	28.3707	31.7609	34.7264	34.3315	31.4793	32.8853	32.0789	31.8403	29.5932	35.1123	31.8816	30.8839	28.78	30.4822
1553052_at	10.6911	11.5755	11.4945	12.1886	11.909	12.1156	11.5744	13.1058	11.5469	13.5245	10.8639	11.4517	11.0205	11.4032	11.4924	10.9253	12.5582	10.9195
1553053_at	24.1499	22.8636	23.8295	26.2786	20.0607	25.582	25.3117	30.432	24.0197	24.8544	25.4313	23.0635	21.6045	24.0232	21.9403	22.4371	23.6797	25.8455
1553055_a_at	110.211	106.236	130.149	151.699	166.922	168.731	972.404	971.826	919.058	151.318	157.519	189.296	384.011	365.853	375.696	347.495	327.15	313.248
1553057_at	69.6047	60.245	68.8034	76.2119	61.0232	66.6965	78.4323	75.3147	72.8745	62.0441	73.4655	61.6883	65.1033	74.1873	63.447	58.1962	66.8092	67.7273
1553058_at	32.5447	38.1293	34.5189	41.3377	33.0907	35.7768	31.4163	41.6527	37.1047	37.3299	37.8408	33.6279	32.4445	37.8375	32.985	27.6178	30.8277	33.8325
1553059_at	19.5194	23.2633	23.2931	23.4926	23.2142	21.9194	20.8895	22.2276	26.6311	22.0872	21.208	23.3172	20.6387	22.3036	24.0142	20.3825	19.2999	26.7558
1553060_at	54.683	55.4716	71.471	67.6608	62.9802	65.4896	63.1162	79.0463	64.6136	70.1526	62.3255	65.298	71.7584	74.1051	70.6058	57.4452	65.9054	73.6264
1553061_at	63.3177	68.0672	71.1314	75.6833	65.0301	66.2429	55.9988	71.2976	58.8915	61.3804	65.634	68.1733	62.607	62.9872	63.8559	59.3814	55.1317	57.5666
1553062_at	86.3551	104.776	82.1204	91.2915	86.0135	83.932	80.98	87.8682	85.8077	90.5669	100.824	90.1236	81.4519	89.8858	74.1965	70.0552	77.1312	86.0752
1553063_at	64.3938	58.5742	64.2448	70.0046	62.1511	58.7755	73.244	77.5852	62.248	60.5758	66.816	66.9751	70.4424	69.7833	58.5565	66.934	57.6678	60.7319
1553064_at	60.045	72.9853	60.8246	78.5612	63.378	58.2131	58.2876	72.0001	60.7451	68.0413	68.9039	73.0433	55.9416	69.0855	58.4558	58.1917	62.8593	66.5078
1553066_at	32.901	33.2607	34.4166	35.0689	31.6887	31.462	34.9684	42.0082	31.0717	33.5956	31.3977	28.7566	35.082	39.2685	31.4706	36.7712	36.5455	33.0041
1553067_a_at	52.5242	56.158	65.4707	56.3138	57.9656	60.698	66.6019	68.3302	58.5008	59.9305	61.2997	57.0313	59.2715	57.5324	57.5437	50.0302	54.7503	61.1677
1553069_at	57.0434	51.0469	58.199	59.566	59.9235	62.4218	80.0352	76.0192	66.7814	60.6376	59.8337	62.8644	58.4484	57.4242	62.0484	46.7289	53.3427	56.4508
1553070_a_at	21.09	21.0033	21.4133	23.5587	23.5206	21.1835	26.2743	28.6441	26.1141	23.9679	21.461	18.5109	23.4793	22.7322	25.4507	22.6346	19.9454	22.8421
1553071_a_at	45.5972	40.31	38.5576	40.7067	37.6328	36.8431	45.1991	45.262	51.8787	38.4001	51.9558	41.1435	39.4585	38.2631	44.2637	36.505	40.6333	41.1661
1553072_at	22.7236	25.1359	25.3949	26.8264	21.2639	26.1606	24.5568	22.8946	22.7977	23.6339	26.0125	25.7687	20.9249	23.7333	26.8334	22.714	22.5616	22.9724
1553074_at	25.5018	19.4467	17.5205	23.8672	20.121	22.1135	17.0493	22.57	17.4269	19.8442	21.01	19.9441	20.8852	17.9966	19.1693	20.6795	19.8716	19.858
1553075_a_at	9.32992	9.44169	11.0804	8.58164	8.95907	9.15259	9.95701	10.7646	9.91408	9.22451	9.6689	9.83117	8.91737	9.50277	9.97258	10.5428	8.73681	9.26586
1553076_at	15.6277	16.4299	20.292	18.1849	21.4877	17.4814	16.1357	20.956	17.2365	18.115	17.7983	19.1473	16.6966	19.9273	17.3632	17.93	17.3547	19.1213
1553077_at	17.3719	15.0623	15.1133	17.2575	15.9759	14.2062	17.3594	17.5224	15.6858	16.6543	15.6118	17.1505	14.6304	16.6261	16.33	13.2656	15.3316	13.8421
1553078_at	27.1654	29.345	32.9556	34.5306	29.3751	27.6998	32.6678	36.2556	31.5334	26.233	31.5996	27.9509	26.1214	29.4603	24.3493	25.0692	23.0755	25.7162
1553079_at	25.2737	29.8103	32.8927	36.7057	30.456	34.8156	33.5263	32.9915	35.1854	35.3824	36.5184	31.704	29.2671	35.9643	31.1604	34.0349	34.7132	33.7959
1553080_at	13.8315	15.4594	12.2811	14.0434	12.3326	15.0362	13.4587	13.9842	17.7595	14.0354	12.4851	15.1516	14.9929	13.8158	12.6522	12.4836	12.3772	14.1153
1553081_at	123.25	132.183	131.158	161.381	137.236	140.214	134.329	136.222	137.418	141.514	124.83	122.444	117.895	154.312	131.344	103.717	123.086	134.839
1553082_at	25.1256	25.8937	24.3643	29.92	28.6417	28.8621	27.9531	23.9016	31.5322	25.4033	26.887	27.1709	24.3643	29.5873	26.1731	25.385	25.1528	26.9543
1553083_at	84.5588	92.52	91.0099	98.0235	93.9056	93.9595	94.404	94.2514	96.8767	96.6785	112.391	96.1238	84.2197	96.2628	74.3056	68.222	86.6804	78.9432
1553084_at	11.185	12.059	11.1684	10.914	12.3376	11.0731	11.5744	13.5126	12.3485	11.9371	12.2719	12.494	11.2499	10.9986	9.7968	10.6718	10.4582	13.172
1553086_at	19.9355	21.2351	22.5149	18.3735	17.8357	18.3153	16.4923	19.0592	16.4792	21.3133	15.371	18.8691	15.0822	16.3348	20.4766	18.6838	16.3762	20.3116
1553087_at	44.2341	45.5953	42.8625	51.1661	43.2445	44.0149	42.6328	43.4604	43.8055	41.5519	36.0455	43.51	47.8445	39.1835	41.4493	43.2733	31.6337	52.3533
1553088_a_at	295.976	306.754	344.13	320.878	312.894	337.186	427.241	538.851	534.186	377.018	314.481	335.449	332.575	391.269	387.399	318.995	291.673	309.219
1553089_a_at	29.7382	27.2139	28.2795	36.8723	26.8467	29.2248	27.4209	31.7586	32.0048	30.5662	24.8978	26.013	33.9551	24.3468	27.6734	29.0581	27.5659	33.2519
1553093_a_at	18.6247	19.5044	21.4674	21.5621	18.0478	24.3374	18.7585	22.5841	22.0173	20.9784	18.2988	20.7462	20.4834	23.2526	20.852	19.4546	14.6074	21.0039
1553094_at	33.8911	47.3217	37.7447	48.718	36.9027	48.6113	37.1209	35.3772	40.3148	37.7477	30.6179	37.3236	41.1185	49.3203	50.8912	32.7786	38.5147	47.3306
1553096_s_at	329.883	302.102	363.165	356.571	339.947	333.246	707.333	763.732	716.498	329.88	349.186	341.526	400.926	376.825	376.689	316.752	330.408	339.742
1553099_at	178.139	194.036	184.542	178.853	194.914	190.179	132.129	118.102	127.026	87.7989	79.8599	89.8696	244.873	258.904	244.47	189.621	186.346	179.618
1553101_a_at	767.189	563.074	855.501	897.91	926.738	936.425	1362.27	1425.73	1359.21	956.584	878	945.024	1038.55	1083.16	1150.71	864.755	882.359	935.544
1553102_a_at	243.044	188.526	236.878	195.13	213.92	215.134	165.613	200.127	163.464	98.1832	105.624	106.383	626.031	623.287	624.019	129.144	117.612	134.865
1553103_at	636.97	780.639	625.195	590.089	648.189	642.844	1095.75	1065.91	1165.31	860.369	694.654	755.308	811.6	829.539	749.581	805.462	782.175	666.976
1553105_s_at	620.061	401.401	622.609	756.089	786.797	795.651	753.415	815.198	715.024	846.996	846.114	827.388	1313.71	1291.1	1295.51	1059.74	1096.24	1015.3
1553106_at	243.425	199.382	229.66	257.761	230.459	249.678	238.58	273.509	222.834	243.621	227.972	232.168	392.545	346.487	338.962	255.13	260.144	300.353
1553107_s_at	550.343	467.123	520.939	461.933	471.051	431.649	573.741	581.79	549.658	487.716	476.176	461.378	466.29	488.5	495.929	545.259	499.29	494.735
1553108_at	192.63	149.125	149.711	166.716	184.564	215.081	175.163	229.616	172.069	175.53	176.879	179.519	200.06	174.436	155.075	183.741	173.976	216.993
1553111_a_at	146.073	109.817	159.425	164.174	189.353	157.853	69.2331	67.0698	77.4908	129.549	123.297	120.154	143.465	171.557	157.814	207.806	185.352	180.308
1553112_s_at	163.753	143.805	190.766	225.68	212.944	193.827	503.364	494.464	461.054	273.668	290.682	257.296	225.445	208.668	228.29	214.489	198.517	193.137
1553113_s_at	424.943	425.241	423.25	444.241	463.85	484.875	848.576	877.876	946.843	506.827	503.144	570.625	520.617	462.322	481.908	471.859	494.405	493.037
1553114_a_at	92.0213	97.2456	87.9698	100.194	97.8529	102.671	100.512	95.9885	99.8528	104.72	109.76	82.4687	87.1056	98.3979	102.498	91.7019	91.1116	101.964
1553115_at	43.593	49.316	47.102	48.4885	42.2488	40.5855	49.518	49.6996	49.9756	41.8131	49.2513	45.1393	46.4266	48.1447	43.8649	42.2176	43.1673	53.4993
1553117_a_at	282.716	167.681	294.733	329.796	308.575	331.877	455.854	509.095	407.739	478.955	446.779	432.075	363.333	315.5	347.756	340.125	330.142	326.343
1553118_at	439.689	363.494	418.721	403.62	435.686	452.476	277.377	276.454	244.023	416.241	462.225	424.353	420.942	403.756	417.986	445.474	459.461	422.408
1553120_at	15.0734	20.9304	21.3973	17.991	18.3611	17.9752	26.3429	21.0532	19.388	15.297	13.9163	13.7515	14.5365	14.0483	14.4715	30.4744	33.0736	24.5966
1553122_s_at	49.8441	39.4768	52.3661	47.3835	51.9737	48.0713	60.8683	58.5674	57.8144	46.9025	51.7145	55.3311	50.9366	41.1736	48.4297	53.1221	60.7249	61.4252
1553123_at	17.5489	19.0348	20.6248	20.2095	18.0352	20.9944	20.6836	19.0592	21.3468	18.94	19.2343	17.5207	21.0395	20.0271	22.7151	18.4133	17.5207	21.7213
1553125_x_at	27.3898	34.0381	34.0585	42.9316	34.5049	34.0722	43.9612	36.8411	36.6303	28.4293	36.0774	34.5869	40.2491	41.2979	34.8039	33.3544	38.303	32.5215
1553126_a_at	16.4092	10.6632	11.7809	11.8468	11.9767	12.2829	12.4044	12.0664	11.7462	12.3936	10.3493	13.1432	11.2961	11.4991	11.78	10.5617	10.8293	11.0674
1553127_a_at	17.8182	31.5565	23.3082	21.8855	31.2948	26.5885	34.1822	41.7231	37.9572	28.8435	30.02	27.6265	67.8983	53.1771	61.2433	25.4678	27.6757	38.1183
1553129_at	11.5291	10.7847	10.8151	11.2296	11.2658	12.6078	10.986	11.6724	10.8424	11.8302	10.167	9.87154	11.3046	10.5281	10.8503	9.863	11.6754	10.4162
1553130_at	70.1212	82.9164	83.4123	84.6982	77.9557	70.0517	106.019	95.191	83.2433	89.0076	86.8045	79.7463	84.9139	97.7955	93.9974	80.234	74.0309	67.14
1553131_a_at	177.719	154.227	207.212	209.561	207.358	208.544	195.446	189.985	199.95	240.043	214.167	232.01	179.854	164.257	191.903	193.661	189.918	196.256
1553132_a_at	137.754	126.426	147.319	124.943	118.908	129.324	147.351	155.468	175.964	133.685	128.223	147.618	205.342	212.433	206.487	125.458	127.475	136.405
1553133_at	126.513	132.917	117.792	114.624	114.683	116.141	187.575	206.553	199.178	111.428	110.515	105.966	275.408	260.493	225.845	131.795	155.984	118.657
1553134_s_at	16.9706	14.537	16.7836	15.3559	12.9448	19.1495	20.029	19.8268	21.4356	18.0313	15.0056	16.4102	17.3922	16.6285	22.2588	18.2416	14.5662	15.016
1553136_at	194.083	198.492	199.548	200.468	185.219	179.334	198.654	218.746	210.588	190.488	209.938	215.046	219.281	222.556	236.363	165.505	174.08	179.03
1553137_s_at	153.575	124.282	159.266	146.54	152.041	170.853	293.411	329.989	318.741	163.998	180.103	160.355	215.871	206.062	221.253	177.145	194.53	162.842
1553138_a_at	15.2044	15.5704	14.1218	14.0573	14.0389	14.3546	14.8015	14.8257	15.669	12.3022	17.7661	13.6418	13.9109	11.9486	15.6743	16.356	12.694	12.5825
1553139_s_at	95.3927	94.0569	95.4235	109.886	98.0822	95.0022	180.439	184.588	183.692	104.469	104.262	80.7204	96.1744	101.853	113.692	101.242	103.896	105.988
1553140_at	22.3516	26.7698	27.3296	24.5247	25.2932	25.7508	28.5063	30.4543	23.1143	34.983	35.4368	36.1761	48.5176	47.0791	58.4558	31.306	29.2123	24.3017
1553141_at	143.13	81.2048	137.383	165.648	179.637	152.463	210.424	218.049	172.258	142.229	173.006	156.353	200.764	183.736	202.754	170.241	183.223	161.655
1553142_at	82.3718	70.3649	81.8532	92.9236	91.6189	113.715	115.648	111.076	152.144	93.564	86.9696	84.7185	130.664	110.1	112.142	126.235	114.581	99.0034
1553145_at	76.1515	73.7984	70.223	51.5513	64.8193	70.9521	62.3779	61.0372	69.3128	49.781	63.3033	59.4441	179.02	179.05	171.635	53.6346	63.5359	68.3544
1553146_at	17.6928	19.6547	17.7302	18.6841	17.9527	17.4897	17.2071	17.4196	14.7693	17.6533	18.9616	17.7717	17.0822	18.0134	18.5913	16.326	16.6619	16.417
1553147_at	61.2433	52.749	64.013	61.2647	51.0463	75.0175	21.1511	31.385	27.8916	33.2221	34.6938	27.4869	530.974	409.135	312.785	42.0608	40.4265	46.7713
1553148_a_at	317.741	185.464	288.485	332.464	343.668	378.54	428.241	500.241	449.896	479.607	420.516	447.904	464.58	348.795	363.204	285.344	303.163	318.514
1553150_at	22.4085	17.9558	25.6191	21.9766	20.3654	23.2271	56.615	50.2123	60.3768	24.8544	34.4589	31.0665	21.9198	26.3592	25.3847	21.9089	24.1842	20.2586
1553151_at	16.5092	16.7397	14.5463	19.2254	17.53	16.7634	16.4499	19.7581	22.2312	14.7579	14.1688	14.2532	14.8469	13.63	14.2908	22.4497	22.0233	19.6677
1553153_at	121.891	122.665	123.879	116.519	121.13	120.408	112.034	118.76	116.916	113.81	112.337	118.153	108.016	142.166	130.643	118.723	104.955	121.776
1553155_x_at	33.5587	37.7328	34.3348	38.8062	33.9751	33.6913	35.1358	33.8691	38.9204	40.8135	34.7886	34.2324	35.2626	36.4963	39.2763	34.0263	35.0976	33.3633
1553156_at	59.1317	61.2606	71.3258	72.3626	72.3704	73.8157	71.2172	75.0656	65.9019	72.3405	70.3505	72.0028	70.1634	79.527	74.3187	74.6899	68.9067	69.0823
1553157_at	27.3259	27.6014	27.3539	27.7093	29.7695	24.1241	26.2305	26.6444	26.4118	25.4777	27.2201	26.0474	24.7439	25.8352	22.691	24.1741	27.4694	26.6538
1553158_at	80.0278	65.6951	82.3968	108.849	113.094	101.465	259.57	273	262.083	133.303	115.208	109.149	198.297	166.975	174.563	110.036	107.045	101.964
1553159_at	189.934	159.019	185.348	194.938	204.454	192.743	120.519	104.614	133.844	149.374	175.881	158.064	243.247	224.209	223.721	153.296	154.201	169.5
1553162_x_at	249.645	294.883	191.734	245.01	263.877	253.575	311.126	257.044	262.896	245.94	211.999	180.741	187.781	186.844	182.877	250.764	290.122	257.863
1553163_at	94.9324	98.3994	99.6843	108.13	90.2841	90.6607	101.049	84.8766	91.9793	90.2493	101.085	95.3572	94.4586	96.2571	101.313	90.8355	79.1719	88.5108
1553165_at	30.9634	25.9763	30.5959	24.9035	27.8712	23.9684	22.4247	28.9754	29.8112	20.2774	30.6692	26.0188	28.4925	19.8266	24.2006	21.2074	27.5756	25.8229
1553166_at	141.24	121.133	126.486	140.703	139.835	141.786	283.046	258.545	257.05	166.2	167.943	156.353	100.258	123.127	126.293	129.638	141.485	140.421
1553167_a_at	222.83	187.501	243.364	247.718	287.703	274.205	129.093	139.726	91.5357	284.544	275.092	313.679	147.86	138.793	130.678	263.495	239.806	247.741
1553168_at	96.9455	94.2361	88.2848	100.43	85.835	75.7221	103.033	84.1463	112.89	81.9352	87.1139	92.9089	88.3777	92.1979	82.2562	79.1056	82.5196	90.3839
1553169_at	51.1083	64.2599	51.4507	55.8001	52.5939	51.2906	52.3028	52.826	46.6615	51.1487	56.5833	48.5809	46.9732	53.2632	65.9212	51.5609	45.126	48.1582
1553171_x_at	29.124	24.9798	24.8757	30.8424	25.9185	26.431	20.9136	28.9782	28.1581	22.2123	22.9976	28.6219	25.7236	28.9315	27.3108	25.0296	25.8709	26.2658
1553172_at	168.029	177.837	174.543	163.106	153.202	174.115	188.787	173.424	180.297	167.817	164.151	167.929	131.571	127.485	133.841	167.303	177.272	188.177
1553174_at	86.6922	93.6899	95.6308	117.464	100.908	111.951	114.141	92.2419	94.4574	92.0757	99.8528	94.9503	99.9639	122.479	120.964	106.04	91.1757	91.8759
1553175_s_at	57.715	47.1643	45.8251	68.7373	58.9058	52.0128	53.5421	66.0112	55.9693	47.1476	51.5792	44.4451	51.2353	48.1174	48.586	56.1638	62.0533	65.2499
1553176_at	18.3022	17.9656	18.1385	21.6778	17.4997	17.9578	19.7949	18.2228	19.1797	21.9259	16.4649	19.2638	19.8401	19.5939	20.0913	17.4732	18.041	19.3157
1553177_at	23.2569	25.2341	23.4509	25.0898	28.2101	24.6152	25.3817	29.8152	29.2647	26.1576	22.3611	23.2652	26.2051	24.3587	22.8948	24.7581	26.2111	25.8395
1553178_a_at	144.696	135.107	132.301	156.396	139.806	153.252	163.519	182.853	162.296	139.607	138.891	134.56	143.297	147.211	155.668	143.312	157.436	138.9
1553179_at	19.5198	21.3195	23.9186	28.26	24.887	24.6023	22.5979	23.4579	17.3228	18.9562	21.0646	18.6917	23.1972	21.3752	23.889	22.1897	28.7587	32.2505
1553180_at	8.76696	8.35985	9.03129	8.3712	8.90849	8.3149	8.42672	8.31588	8.09572	8.88702	8.6338	8.90594	8.55942	8.80456	8.09447	8.68175	9.13539	8.6338
1553181_at	55.1279	59.381	57.8165	64.7643	59.4912	64.8251	62.5921	58.785	67.5432	64.1971	58.936	63.0852	63.3265	61.7894	66.0358	58.2207	55.7601	56.9237
1553183_at	11.7572	13.9465	12.2878	12.3522	13.1076	11.3301	12.9434	12.6673	15.3005	12.6085	11.917	13.1796	12.3148	12.023	14.2362	13.0613	12.0542	11.2077
1553185_at	3774.98	3155	3758.56	3775.84	3915.68	3853.68	1240.85	1136.13	1290.07	1777.77	2022.23	1879.19	2929.72	2995.93	3035.51	3519.09	3464.54	3595.11
1553186_x_at	2616.64	2350.75	2620.56	2676.16	2798.75	2789.15	842.884	819.945	920.534	1255.51	1347.79	1377.39	1989.92	2170.43	2077.06	2496.39	2433.5	2578.3
1553188_s_at	65.6645	51.3332	70.8119	67.4117	59.3024	65.3609	76.2185	66.0402	70.6526	52.9577	61.8555	65.83	79.25	80.9871	75.2796	65.8641	48.9915	55.7849
1553190_s_at	78.5605	64.5707	85.5325	85.6404	71.8265	74.2201	100.178	89.4096	92.8337	81.9457	82.8099	68.3357	83.0984	86.8418	85.3899	68.7374	62.5481	73.5028
1553191_at	41.9095	42.6546	51.5555	53.07	63.7741	56.9521	20.5186	18.2756	20.096	21.5905	21.9808	28.8232	45.8642	51.8702	46.6996	73.4282	68.647	66.5571
1553192_at	48.1285	32.257	41.4345	43.0175	46.5366	47.6458	70.5994	61.7569	56.3959	45.9545	44.4242	46.807	24.7339	28.0907	24.0757	47.3639	42.6463	51.3908
1553193_at	20.7169	23.3765	18.3737	15.4169	15.19	17.9712	25.3846	23.242	26.8791	14.9818	17.0388	18.4034	12.5134	11.3365	12.564	18.1132	18.5501	18.2747
1553194_at	18.161	17.6793	15.8252	16.3761	14.933	16.4323	17.3484	22.3324	18.2857	21.3445	21.4089	18.5936	17.1493	18.5876	20.0786	18.2416	18.1461	20.7223
1553196_a_at	19.9882	20.0149	20.1333	19.307	20.164	21.8934	21.0584	20.4134	19.7464	21.5269	21.6898	17.8839	17.2262	18.1997	20.3615	22.0308	20.1193	20.8238
1553197_at	1258.92	956.109	1238.9	1286.96	1364.06	1368.76	885.454	928.428	793.888	1279.24	1257.23	1199.83	979.031	909.907	919.939	1075.96	1091.53	1118.2
1553199_at	334.983	374.465	337.922	337.031	331.861	417.297	207.193	226.209	231.871	224.569	249.918	256.834	271.931	250.167	241.576	310.106	337.753	348.019
1553202_at	27.9442	24.6724	31.678	21.6774	21.908	27.859	34.8378	35.9896	34.4427	27.5371	26.4185	29.0833	20.8537	17.1503	23.12	29.7975	28.6344	27.8589
1553204_at	52.8583	63.5844	60.5278	61.7842	53.2492	55.6846	53.868	58.8887	51.5074	55.1557	54.5207	54.4061	51.1168	68.7271	60.8544	56.4879	52.2642	53.9295
1553205_at	131.495	128.395	120.598	147.461	117.267	117.899	143.355	137.381	145.147	140.019	133.82	136.5	118.908	142.865	122.271	119.423	107.875	138.087
1553207_at	91.6231	89.3961	91.9052	97.2402	95.0835	83.798	92.2053	86.4762	96.7969	101.008	96.1667	107.398	94.7976	113.725	103.498	77.5481	94.1267	95.2158
1553208_s_at	33.0175	25.5499	37.4653	26.481	27.3478	26.5487	26.9167	29.7071	26.7612	31.0215	37.8913	30.9776	28.8019	29.4094	27.2304	28.2337	25.2387	26.2124
1553209_at	35.5412	32.9351	41.5893	40.8947	43.9114	41.592	47.4611	54.4903	54.7823	40.8115	39.5473	36.0872	34.8426	35.1459	36.7251	43.9686	46.9732	38.6359
1553211_at	25.8735	22.2647	26.5764	27.1401	27.1462	24.9911	37.1253	35.0902	27.7966	23.3886	25.2671	21.0274	28.6131	34.4286	29.4114	24.9265	25.5135	27.5645
1553212_at	48.885	50.2982	49.066	51.7246	54.3278	48.1748	58.9458	59.2388	67.5588	58.8405	61.2914	50.6828	47.2237	49.7657	46.5941	50.9627	50.2826	51.5166
1553213_a_at	21.7551	19.3237	22.2829	24.2416	21.2917	18.4125	19.7661	18.9285	19.6023	19.8427	21.7378	19.5698	24.6409	24.664	20.8853	21.7571	20.1699	23.033
1553214_a_at	9.66774	10.7847	8.84538	8.67832	9.54432	8.49528	10.0162	8.92492	10.6932	9.2075	9.66774	10.6059	9.59903	8.75143	9.47296	9.53673	10.8133	9.85027
1553215_s_at	37.3749	42.6546	36.6861	37.5833	34.6967	36.7016	33.7617	36.188	37.8562	38.3527	38.0654	37.7135	31.8283	36.4106	35.2027	34.8656	35.9201	36.6868
1553216_at	52.3778	45.7654	50.054	59.9099	53.0669	54.2844	45.0301	51.2266	47.0624	65.0297	43.8519	58.9188	66.6353	54.6668	56.0855	49.296	50.8722	59.7182
1553217_s_at	18.7382	16.3434	18.4241	16.0507	21.1019	21.3013	21.1874	18.3416	21.3132	25.5879	21.4767	23.443	24.6207	27.8342	28.1594	19.9948	20.029	21.1608
1553218_a_at	315.161	249.532	322.745	357.835	359.896	364.355	336.372	350.278	307.853	486.964	408.892	467.93	468.267	466.507	458.977	296.828	328.797	322.353
1553219_a_at	78.7745	50.6781	81.532	107.292	109.297	103.594	66.0892	62.1288	65.968	79.4099	79.5208	82.4687	61.3448	55.0886	57.4022	105.534	108.26	96.3162
1553220_at	61.7211	77.1028	77.852	80.6494	92.8521	78.0744	128.053	127.139	116.598	65.6708	62.5565	80.8493	104.313	94.449	99.9742	71.5979	62.4373	74.824
1553221_at	81.1364	72.645	73.108	64.2189	62.9961	49.1001	102.087	97.4148	104.026	59.4154	64.0898	56.9453	58.897	64.9825	64.8494	78.0364	65.7752	73.4561
1553222_at	306.971	281.769	298.431	325.579	289.926	284.686	276.432	315.971	289.18	345.104	302.587	259.92	268.943	286.793	305.322	285.428	267.408	294.83
1553224_at	19.9671	17.3774	20.3814	16.9917	22.3177	20.2362	27.1476	20.053	21.402	22.3964	20.6186	21.5166	21.9879	18.5222	21.4648	17.1002	19.3328	16.6843
1553225_s_at	149.167	99.9885	144.553	136.546	120.956	147.63	101.064	107.269	113.374	246.46	229	216.351	224.797	182.004	192.295	140.429	150.239	152.355
1553226_at	33.2269	29.0628	33.2492	36.9253	34.8141	29.6823	34.5304	32.9231	38.5518	33.8411	35.0345	37.3784	32.2407	34.2241	31.3707	31.4793	30.5124	32.0222
1553227_s_at	98.1635	76.7433	100.979	72.2396	77.853	75.3977	139.163	108.974	151.13	107.351	99.9595	107.758	75.8385	53.58	54.6352	75.9597	73.5539	71.7697
1553228_at	9.48181	8.68084	10.7569	11.2154	9.39876	9.15259	9.52087	10.3464	8.44504	9.22183	8.87012	8.61362	9.33731	8.93928	10.1571	9.04759	9.41982	9.08844
1553229_at	55.657	54.7534	48.0892	65.604	54.5325	61.6105	49.3319	57.2794	42.9684	67.29	77.7381	74.7636	61.1023	57.0984	55.6674	57.8153	56.5509	55.9822
1553232_at	39.6017	35.9403	37.9524	42.1074	38.0067	34.87	37.0099	33.5762	32.106	46.9819	41.209	41.3523	42.9476	41.2254	39.6098	32.7416	30.4609	30.0121
1553234_at	36.7851	36.7245	36.5487	38.4097	42.819	34.7274	40.5879	42.1952	41.0568	29.8346	33.2712	33.3759	34.473	41.0418	39.5864	35.9043	34.4414	35.8598
1553235_at	62.7703	58.5101	65.3434	71.9927	70.4386	70.3165	79.7458	76.441	98.2846	73.3338	65.8495	70.7467	68.8565	73.6495	69.9345	65.9873	67.0133	67.4227
1553237_x_at	58.871	58.6018	61.5514	64.1587	61.9097	60.913	68.7749	81.2606	74.407	54.2882	53.2775	49.7539	60.3115	60.3115	59.7118	57.0175	58.776	56.2375
1553238_a_at	74.1205	81.9141	86.1756	85.2406	80.5259	82.4595	82.57	109.886	83.7232	82.2602	84.2031	84.9686	88.5023	85.6748	85.1184	77.5852	73.1415	76.9018
1553239_at	90.4093	109.106	98.4662	122.436	92.5756	103.383	97.904	101.713	114.007	106.954	82.0048	104.331	130.34	99.3201	106.451	88.8045	92.7296	118.621
1553241_at	44.5812	50.2696	54.1042	49.6589	38.8891	42.1051	46.0998	43.0087	48.2518	54.662	55.0555	52.3556	46.4725	40.5579	45.0247	38.5608	45.5204	42.7271
1553243_at	14.9188	13.1979	13.6249	14.2244	14.0249	14.7579	13.6683	12.6994	15.1335	15.7196	14.7102	13.3989	13.6025	15.8848	15.2347	14.9231	15.2077	15.5401
1553244_at	26.9372	29.7417	29.0093	27.9984	27.9368	29.5762	32.1639	31.694	32.6391	22.0589	27.3507	23.7951	28.1708	27.0339	23.6595	35.8955	59.132	39.769
1553246_a_at	57.0434	42.9055	51.7672	67.9473	61.5344	59.6636	61.2967	65.87	56.0312	60.9907	55.5587	57.4271	57.8516	64.2067	61.1458	53.7434	50.6572	59.0602
1553247_a_at	15.7918	15.6521	11.5068	15.5419	13.4001	15.9917	15.2195	17.1159	15.0828	15.4772	15.6861	16.4391	16.9156	13.7205	15.7218	15.6233	14.7092	17.7618
1553248_at	33.377	42.5457	38.8105	39.3999	32.8319	38.1481	43.4257	37.9119	41.5641	37.7846	38.5451	35.7532	58.4259	54.7701	43.0436	34.2092	37.6144	34.8547
1553249_at	20.4533	17.5806	17.9489	18.9657	18.8223	20.2781	20.1312	21.4174	17.0713	17.6958	19.6282	16.6995	15.8652	17.1159	17.5806	16.2683	17.2073	16.7356
1553252_a_at	159.134	146.474	175.076	149.569	190.964	190.86	137.837	110.435	150.019	163.832	178.76	186.062	138.019	129.876	160.019	200.069	177.797	169.611
1553253_at	176.851	178.63	182.519	216.627	183.765	202.46	191.267	183.765	163.761	204.732	206.908	157.059	156.985	190.348	175.379	165.586	188.372	189.114
1553254_at	14.5545	17.9558	15.5458	16.2346	14.978	15.1269	18.0208	13.9417	17.1112	14.9417	15.8396	16.6411	16.255	17.3204	16.497	15.9506	16.6205	15.1932
1553255_at	20.016	20.4118	24.778	21.9276	18.6878	19.0571	21.5159	20.3036	19.3627	19.9939	20.4597	21.2326	19.7695	20.4543	20.7541	18.1364	19.5836	20.5395
1553257_at	122.676	125.128	124.8	138.302	132.686	119.78	112.964	133.918	132.701	127.929	114.494	114.372	120.841	124.608	115.248	122.692	116.628	129.934
1553258_at	32.2774	38.615	34.7894	35.4058	29.818	37.0691	33.0909	38.2657	42.4772	35.8377	37.2174	40.838	36.6866	38.8185	31.1427	39.4345	28.9569	36.479
1553260_s_at	12.0102	11.4453	13.5097	14.1416	10.9689	11.1971	13.5713	12.673	11.3334	12.1849	11.746	12.6303	10.907	11.2926	11.8413	11.8983	10.3744	10.2759
1553261_x_at	7.57434	8.57244	7.55114	8.70049	8.59038	8.24596	9.2816	7.8083	8.75011	9.32046	9.11548	8.83357	8.47216	8.38958	8.0278	7.9137	8.22585	7.94863
1553262_a_at	283.519	256.692	321.908	317.194	306.604	294.624	286.503	374.019	339.342	288.911	310.054	289.03	294.757	305.63	318.461	302.444	278.48	276.042
1553263_at	190.472	186.475	197.809	231.431	198.032	192.296	194.002	204.987	159.019	201.958	197.699	185.334	180.404	199.127	184.687	181.805	201.355	221.827
1553264_a_at	88.9957	100.381	100.248	109.497	105.54	100.538	103.655	98.8528	96.9536	93.5207	94.5176	104.474	93.0038	101.482	104.205	83.9083	95.8884	89.8775
1553265_at	24.2801	34.7375	25.1276	27.1684	21.7599	23.8681	34.0514	30.5662	32.6952	25.2094	19.6282	20.9196	24.2801	23.8069	20.4039	26.3281	19.652	27.1684
1553266_at	8.66537	9.92799	9.43763	8.98778	9.62641	9.88539	9.98316	9.08976	10.3411	9.22183	9.64457	8.72452	10.1613	10.3327	10.4314	8.48199	9.05409	10.5837
1553267_a_at	70.5368	75.4292	84.2213	83.9677	99.72	91.0689	84.8924	124.269	84.1895	77.477	81.5243	91.2521	67.1912	52.7804	47.9207	79.6461	67.9905	90.2871
1553268_at	78.8613	67.6585	65.4769	86.3266	82.5794	68.3075	69.2782	78.9809	76.0588	65.3682	66.6407	67.2379	63.3265	62.7373	59.5515	69.551	68.5291	73.6002
1553269_at	159.461	151.149	139.532	110.885	129.166	144.766	133.412	117.945	112.556	125.797	107.828	125.885	101.093	95.5611	94.9202	205.917	195.386	164.167
1553271_at	12.9172	14.5693	14.0141	14.6013	12.7002	14.4965	10.8232	13.1609	12.4516	13.8316	14.2321	11.5439	13.5824	10.8246	11.4693	11.9769	13.6413	10.9963
1553272_at	83.8683	85.6759	90.4462	73.0408	87.2292	82.4344	82.0333	93.3066	76.5932	90.8077	81.396	78.464	86.7943	78.5208	77.9201	65.5823	68.4884	87.1398
1553274_a_at	254.168	268.268	222.721	198.019	205.623	212.728	391.97	336.729	444.291	321.541	303.964	328.935	232.394	181.242	188.96	265.115	238.964	228.575
1553275_s_at	25.153	29.8438	22.9496	26.8197	22.8626	24.1266	23.5878	22.4531	22.4795	23.4512	27.9387	29.0356	22.8333	22.9644	22.0238	22.0066	22.2013	25.5276
1553276_at	11.2371	10.3718	14.8437	11.9034	11.0573	12.0779	11.4446	11.2133	10.006	10.6901	11.3918	11.9826	10.4239	9.80872	10.5222	11.6209	12.3827	10.2301
1553277_at	9.31983	10.6213	9.17985	9.89702	9.58805	9.66142	12.4592	12.3326	10.8614	11.1902	11.4313	9.38434	12.3979	11.3496	10.3195	12.6498	10.8585	11.7986
1553279_at	263.942	264.565	264.592	265.399	239.767	224.187	235.61	229.831	258.876	309.94	277.524	297.877	256.466	258.281	242.893	211.044	213.15	238.972
1553280_at	107.559	86.9164	102.647	102.711	107.519	117.117	55.3358	59.3671	65.1758	103.434	94.478	91.1617	53.983	59.7591	53.9508	83.846	85.3378	89.4783
1553281_at	60.092	71.2597	59.1406	59.6567	60.4574	51.474	63.1407	68.6216	57.6045	63.3305	61.5158	57.1585	55.1545	59.5771	62.2285	51.0715	52.9	60.3506
1553282_at	28.8348	22.4822	25.5485	25.5704	21.527	22.3324	21.3549	26.1723	25.2751	19.787	26.6495	20.0185	22.6389	18.6442	19.7118	22.1566	19.3336	22.5493
1553284_s_at	37.1398	32.4915	34.9159	41.4042	49.6579	47.2993	56.7206	56.5537	44.5131	40.0465	35.1973	40.6509	36.8705	41.6279	53.4221	44.5123	46.1532	42.9498
1553285_s_at	16.4254	18.6495	16.5247	21.6179	17.6543	19.0697	15.3062	15.1653	14.0354	20.7613	23.1248	18.3297	13.6517	14.8509	15.6202	23.7164	29.1702	19.047
1553286_at	128.889	115.789	116.206	138.93	133.359	128.057	193.376	186.63	190.102	141.74	125.51	116.206	123.351	125.567	108.403	113.33	129.227	120.658
1553288_a_at	36.9903	39.3946	31.9707	34.3736	35.7709	37.6268	34.3896	34.7833	35.651	36.4771	44.7733	35.1927	34.2664	39.8112	31.8999	33.3781	34.843	30.2878
1553292_s_at	19.1082	20.5478	18.9612	19.3512	20.7229	20.2027	33.3199	55.0802	40.1513	17.2473	20.5785	15.5432	18.5778	19.5939	17.8547	25.8258	23.134	17.9004
1553293_at	15.9786	14.7841	17.912	17.8137	16.0439	17.191	18.7534	21.2197	21.6383	15.7279	16.6617	16.0467	17.7579	16.7836	17.5054	13.8679	15.3451	18.3327
1553295_at	10.5539	9.53002	9.13357	9.37742	7.86594	8.11654	10.6309	9.0117	10.3329	9.61741	9.37116	9.31128	9.20757	9.49018	10.6705	8.82798	10.7625	9.44471
1553296_at	42.025	35.8511	49.3005	24.8813	24.1204	24.8984	13.9047	14.1919	16.716	19.0554	16.5068	26.1791	13.2345	12.7791	15.7975	21.6286	19.7137	17.9682
1553297_a_at	136.725	146.533	153.408	160.505	154.519	130.711	124.382	153.401	136.667	151.252	159.622	141.607	149.328	148.75	139.797	119.948	121.911	120.744
1553298_at	8.84989	10.4826	11.4278	9.62436	9.33038	9.25039	9.57327	9.43286	9.08085	10.7502	8.56573	12.2961	9.04389	9.65921	8.92634	8.97266	8.74785	10.1403
1553299_at	23.4033	21.9415	18.5757	16.8253	20.9169	18.6614	25.3152	25.4792	25.5257	17.6958	18.5683	22.034	30.1374	24.2447	24.8417	19.964	18.7782	17.0298
1553300_a_at	45.9906	35.6234	52.2043	41.4476	47.7403	48.2802	103.345	116.26	131.072	44.6103	39.1512	39.1512	76.4104	68.8234	77.8658	58.9663	59.3075	59.7503
1553301_a_at	63.9653	49.4411	66.4004	73.0408	71.5892	69.5802	145.494	157.392	115.634	86.5144	82.892	84.9405	83.1479	88.0105	94.1905	55.5961	61.4424	65.6795
1553303_at	60.7448	60.9822	55.4491	63.4118	56.9681	56.0285	73.7502	77.5713	70.7918	51.1337	62.6682	61.824	57.231	76.7159	67.4992	64.0344	45.5638	57.069
1553304_at	187.244	163.538	184.227	207.376	213.518	242.471	337.058	355.436	327.27	244.865	244.142	241.237	244.615	230.09	258.405	232.744	201.487	235.908
1553306_at	27.7895	31.0403	26.9199	31.552	28.3945	29.3576	28.6637	28.7368	25.7525	26.9368	27.5949	31.6384	28.2306	27.9894	25.9387	26.3662	26.3916	26.5651
1553310_at	14.0091	14.7645	14.4074	18.0821	14.1553	16.1943	15.0137	16.0187	19.7115	18.7394	15.2077	15.7244	16.3958	17.1685	16.0522	14.666	13.5623	16.5037
1553311_at	11.2109	10.3983	10.6475	10.8766	9.38521	10.0751	11.6926	10.3204	11.0242	8.77989	9.81714	10.0987	10.7128	9.68112	10.1437	10.1423	12.0564	10.055
1553313_s_at	81.1905	68.5608	69.2162	69.6283	78.6391	66.3701	220.287	188.487	220.741	146.863	161.249	191.235	1202.68	1237.84	1488.03	106.225	108.293	86.0396
1553314_a_at	12.9443	12.5268	14.8824	13.2329	11.6943	12.5744	13.5176	12.3326	11.7842	16.9783	11.9427	12.7683	12.8393	12.0592	12.5613	12.0592	12.7532	13.4736
1553315_at	13.7872	13.4953	14.066	12.8821	12.2952	11.1402	14.1767	12.0242	10.8551	16.3888	13.0146	15.654	11.7689	12.9292	11.5775	13.0918	12.3125	13.3735
1553316_at	17.8837	19.9148	20.3807	19.412	18.014	16.4135	18.5005	17.9272	18.9499	17.6283	16.4366	19.7453	17.9816	20.0334	19.9378	15.2456	16.0681	18.1822
1553317_s_at	9.54003	9.4112	10.2536	9.84199	8.51796	10.0117	9.96406	10.3106	9.65782	10.431	10.0435	9.99637	10.356	10.6223	9.1957	9.91801	9.04558	10.2941
1553318_at	37.1754	51.7442	37.2562	42.5975	38.2432	38.2031	44.9749	47.901	47.0192	53.6383	39.9576	42.5536	40.9586	38.7205	45.769	37.6656	42.6546	37.9559
1553319_at	27.3324	27.4958	26.0829	27.9512	25.4475	25.7768	26.1899	26.2477	23.0776	24.2983	22.5705	29.2276	26.0536	26.7717	31.0745	24.4259	25.9852	42.9591
1553320_s_at	9.21092	9.91031	9.29468	9.0389	9.78987	9.28374	10.055	9.2093	9.23478	9.0757	9.764	9.0852	8.13554	8.91037	8.88527	9.34595	9.78164	9.26036
1553321_a_at	19.4516	19.8287	17.9228	16.4559	19.1279	15.4471	17.9013	20.2991	17.3434	22.1611	19.4253	20.1019	17.7546	21.5076	16.1108	17.7747	18.3975	15.7629
1553322_s_at	236.84	139.739	238.19	282.85	271.798	279.937	282.711	290.15	271.302	370.075	407.959	385.575	351.508	345.753	335.026	267.866	256.075	241.059
1553323_a_at	27.5548	32.3038	30.4407	29.5091	29.3006	30.0645	30.342	37.0407	28.3418	25.7865	32.3893	34.6318	28.5802	26.7125	35.157	29.181	30.0674	27.5645
1553325_at	93.3549	101.23	88.4048	80.4616	83.9436	77.2801	99.2495	79.0177	83.7399	80.4222	76.9725	74.4075	70.1634	92.8158	73.7404	76.0651	84.594	77.8199
1553326_at	14.751	12.8393	12.8393	13.7773	13.085	12.8663	14.8302	14.6905	14.3706	13.6078	12.862	15.2706	12.8963	14.2646	16.5305	12.5744	14.9328	13.4999
1553327_a_at	40.7774	44.4108	32.4009	42.6683	35.9886	37.2773	34.9728	34.0853	42.3245	38.2899	45.0479	33.0648	40.7077	35.4347	32.0709	37.5722	32.9892	38.0466
1553328_a_at	46.9732	47.5013	60.8251	59.7868	45.7609	50.6594	56.2527	55.3327	46.3478	49.0323	63.073	51.6753	46.1933	53.0057	55.4751	46.7094	42.237	49.9382
1553329_at	12.5619	10.3968	10.7833	12.5167	11.8859	13.9666	10.8041	12.3083	11.9913	12.4798	10.8341	11.8307	11.4998	11.1978	10.6904	11.3135	13.4477	10.288
1553330_at	9.48977	9.71027	11.9821	13.1101	10.8754	11.4714	10.5055	13.2709	12.2709	10.9132	12.5474	10.902	11.3848	10.9261	11.1532	10.4348	11.118	12.2224
1553333_at	24.3957	20.1621	19.0862	17.9097	20.1107	21.8783	14.6379	13.7887	14.7323	21.0697	23.7458	22.1425	18.4421	17.6	23.0602	18.7643	18.2285	17.3832
1553335_x_at	19.9215	33.0534	19.0523	23.8106	22.2924	24.3349	25.2035	24.3216	24.3948	23.4512	25.2743	28.1884	26.2945	36.406	25.6912	22.1093	24.9659	23.5316
1553336_a_at	30.0907	28.8415	37.3712	35.7104	32.7052	40.018	34.7212	35.9927	35.0818	38.6935	41.9484	42.4941	39.1701	38.9475	41.9484	43.5274	42.3601	49.5986
1553338_at	153.58	124.684	161.055	146.521	167.222	174.266	168.865	196.044	143.353	180.997	171.571	176.309	173.51	145.366	180.997	182.801	196.818	182.456
1553340_s_at	82.8672	82.1134	83.1419	91.8929	81.5649	88.2633	96.8802	92.7189	97.5751	82.8989	88.3607	88.8386	87.3799	95.7346	90.3538	84.7488	82.3099	86.5813
1553341_at	21.1897	18.946	24.7118	23.8141	23.8207	22.8341	28.13	23.2694	24.0646	23.7285	22.7248	24.0252	22.9952	22.3193	22.8712	23.6368	22.9712	22.4612
1553344_at	11.0478	10.1928	10.7447	10.695	10.8964	10.8614	12.8621	10.4973	12.103	9.76119	11.5833	10.1504	10.4587	9.84439	9.45568	12.0404	10.5736	10.4596
1553346_a_at	99.276	80.6289	96.5577	109.3	122.233	103.721	78.4174	94.2364	88.924	108.067	106.75	98.3531	84.8061	64.5759	96.7593	108.77	101.762	95.2975
1553347_s_at	55.3756	66.1109	63.9685	61.6064	59.1436	57.8374	58.2389	65.3685	74.5758	55.0565	62.5788	53.7016	64.272	56.2657	57.3946	47.5147	50.5031	59.6159
1553348_a_at	123.73	107.345	139.033	134.735	183.605	139.229	246.13	238.447	238.313	125.157	124.926	119.797	305.145	245.183	250.241	167.153	158.906	167.435
1553349_at	20.9453	25.5001	24.783	21.6066	22.8174	36.2782	23.2579	23.4567	26.2577	31.8934	40.3673	47.3161	31.9122	31.0653	24.6641	25.814	26.3795	23.6253
1553350_at	26.5271	28.7354	22.5846	28.9568	28.2933	23.5762	35.3353	28.8051	32.3146	27.5144	25.5253	26.1792	29.3626	30.8446	29.1367	21.9805	28.2579	27.5645
1553351_at	44.2358	43.4202	42.567	51.5513	41.0864	45.8863	120.964	131.054	90.6871	50.9262	49.7844	46.5665	73.8157	77.1017	97.4534	36.8252	40.1997	45.9319
1553352_x_at	40.003	51.1246	48.1273	47.808	46.3197	45.8647	60.3258	58.4546	51.7686	45.9537	46.1851	48.9641	53.6843	48.0641	47.7452	41.2598	42.8713	42.1348
1553354_a_at	80.9732	77.7015	81.4254	77.5524	72.8701	74.8959	74.5089	91.3732	77.7718	83.675	77.5916	74.5218	97.7802	83.942	83.6159	56.502	71.4516	71.94
1553355_at	20.1798	27.0937	26.2854	23.5902	21.0577	26.5152	23.2891	22.9266	30.9971	24.3522	21.5584	25.5063	23.2854	23.1546	20.3165	20.0506	20.8433	25.2013
1553356_at	12.2573	14.5588	13.4958	11.6323	10.6502	10.9268	11.9858	10.4511	11.7547	13.609	10.8027	9.82758	13.2345	13.0737	11.08	10.9611	12.7232	11.4035
1553357_at	11.7689	9.8189	11.8871	11.7586	11.8512	12.0275	11.5995	12.452	13.3204	12.1827	13.2052	16.8062	11.1778	12.0988	10.5567	10.654	10.8246	9.67734
1553359_at	421.662	485.334	465.243	482.197	377.186	407.865	441.272	425.521	421.39	469.032	481.606	461.964	414.241	440.019	389.797	382.724	355.409	400.438
1553361_x_at	296.501	298.493	292.091	308.76	302.315	300.206	311.657	337.2	338.456	303.297	316.809	299.752	295.797	314.246	299.345	307.462	295.79	311.556
1553362_at	9.71812	10.2576	9.54867	9.5058	9.30102	10.7731	10.8945	9.92113	9.48179	10.2707	10.4913	9.04325	8.64239	8.95959	10.4302	9.39091	9.07518	8.34333
1553363_at	18.8292	22.4001	18.0477	18.1346	20.393	19.1951	20.4015	19.5113	23.7499	20.126	16.1364	21.939	18.8705	18.636	20.7237	19.6569	19.4224	19.6282
1553364_at	12.1416	9.52875	10.7991	11.1871	9.31561	10.3081	13.0944	14.7288	12.3066	10.7839	11.2277	11.8136	12.54	11.7761	11.4182	11.5623	9.14936	9.62132
1553365_at	14.7688	16.1871	16.1572	16.8749	16.798	15.1055	15.6093	15.8679	15.9458	14.7371	14.9784	16.8576	14.9744	14.7226	17.4682	17.2808	15.0297	17.9103
1553366_s_at	104.921	105.212	119.769	115.516	98.3157	113.639	111.741	128.404	122.911	129.18	129.056	125.103	120.312	112.82	118.588	109.199	124.173	119.769
1553367_a_at	54.9837	51.2307	53.5627	55.9449	46.6489	45.9464	54.6689	61.8544	55.1717	46.195	55.1457	51.6429	54.9803	57.6216	61.0207	45.3591	41.427	57.5789
1553369_at	37.4957	40.2206	34.3194	38.1275	40.4645	34.5784	36.2488	33.6477	33.9412	38.4176	36.6136	35.6273	31.5418	32.1913	38.6851	37.3617	35.6054	35.5912
1553371_at	24.8497	20.5267	20.335	24.6222	20.4339	22.3759	23.0816	28.7923	21.6286	25.0629	24.6045	22.9407	25.7115	23.4855	23.2659	20.9701	23.9079	22.4943
1553372_at	36.6745	40.6613	33.5555	47.7178	45.6702	46.2362	42.1099	43.8084	39.1848	45.791	37.0607	47.2787	40.5427	40.4571	41.7084	44.4344	43.1254	34.4752
1553373_at	25.9787	25.6792	24.688	27.7692	25.8008	24.3374	27.0611	32.074	27.1252	30.0269	28.6963	27.6768	25.5979	25.8657	26.6509	26.7737	24.9361	26.9844
1553374_at	10.8321	12.5445	11.2032	12.3788	12.2904	11.369	12.0847	10.2078	12.5832	12.2192	11.8426	11.6131	10.356	9.8189	10.4788	12.6867	10.865	11.2541
1553375_at	55.2498	38.6393	45.532	70.7376	55.2498	54.1172	63.5571	78.5253	69.9556	35.422	48.411	51.0068	67.5685	54.2844	66.3763	57.2664	50.6537	53.0679
1553376_a_at	19.1264	17.859	27.3955	25.1641	24.8645	28.055	32.0166	34.081	24.4093	22.0192	23.9028	25.775	15.3559	18.2841	15.3559	27.2444	26.4251	27.5645
1553378_a_at	24.9156	22.0867	22.491	24.6537	20.0454	28.8301	28.2635	25.1655	25.7774	23.727	27.1213	23.353	25.6947	25.6494	24.6171	27.6853	24.3584	23.8978
1553380_at	14.723	19.6343	12.1827	12.3655	13.3701	11.1565	10.4243	13.3662	14.2592	11.6804	11.6891	12.2046	12.6869	12.9821	11.5109	11.427	14.6615	12.764
1553383_at	11.9109	13.9128	13.0562	12.0856	11.1294	11.7596	11.1966	11.2491	11.9943	10.8859	11.7054	11.9155	13.0494	11.2867	11.8447	12.3418	11.8345	10.6289
1553385_at	76.2009	80.0601	73.5425	77.1918	71.0411	60.6421	74.7728	86.7555	79.9394	71.2915	68.6912	64.4655	78.938	76.1434	74.0816	58.4099	64.3564	69.3192
1553386_at	46.9539	55.0513	48.6972	91.5268	90.5402	90.3453	69.2782	59.9553	59.821	57.3744	70.7794	73.8201	50.1178	47.0212	64.1956	58.8746	75.4974	63.6515
1553387_at	25.2645	24.5989	22.5097	24.5449	22.5828	20.1408	21.5023	27.2119	26.0957	29.1597	22.0497	22.3733	21.8284	25.2926	23.5689	19.2008	23.0997	21.3072
1553388_at	17.0745	18.4506	16.1947	18.6919	15.6313	15.6903	16.0337	16.717	15.1868	16.7509	15.9534	15.3699	15.6726	17.3308	13.8061	16.0859	16.0218	14.4749
1553389_at	17.9331	19.585	17.7725	15.6802	16.107	15.9327	24.3166	22.4472	18.1863	17.7041	16.7538	18.9037	14.8451	17.9709	18.4305	16.714	17.8028	16.9284
1553390_at	26.5154	17.9925	21.4983	20.7447	20.2819	24.9127	24.5112	24.1111	22.3875	20.7654	20.3779	18.837	23.7488	18.9809	23.309	22.0366	22.5132	20.3493
1553391_at	16.5284	15.2083	13.3025	16.2305	15.9934	16.1123	26.4872	38.8387	30.3396	23.0614	21.7687	23.2284	19.3641	18.4901	19.2551	15.4211	18.518	15.5165
1553392_at	12.6324	14.7755	13.9223	15.3559	18.3118	18.6449	29.2041	32.9234	29.5233	20.8708	18.944	18.754	16.2327	15.9925	15.8968	17.5054	18.8928	18.4314
1553394_a_at	16.339	15.8154	14.8676	16.5373	19.3807	14.8827	12.749	15.4669	16.959	16.059	16.2119	14.7823	14.043	16.1501	17.1334	13.2666	16.4074	16.7836
1553395_a_at	40.4864	40.8815	37.0819	38.7069	39.6125	41.6611	48.7739	55.2997	46.3586	44.6477	48.7567	38.7996	39.3028	49.1001	53.8027	39.1747	40.1914	42.6945
1553396_a_at	51.5656	50.7458	42.0252	54.6792	49.2393	46.2218	64.5042	59.1356	68.5017	78.9403	82.843	98.5589	55.3348	63.0737	53.643	48.1934	63.271	52.9635
1553397_at	208.772	227.338	215.805	236.856	207.164	205.379	209.088	255.982	227.89	234.146	232.122	202.302	200.815	227.723	214.125	197.722	192.353	223.336
1553398_at	24.0278	22.7092	25.5079	23.5572	25.6146	27.5676	29.4745	22.254	29.3589	24.3084	23.29	24.1814	23.4499	31.0012	27.5393	24.9582	21.6987	27.5098
1553399_a_at	98.3366	102.744	101.508	122.171	107.735	90.3538	125.279	144.731	125.243	109.652	114.194	96.0512	140.698	134.508	118.616	93.544	92.8573	108.301
1553400_a_at	50.8039	53.981	51.8191	58.2014	56.502	48.9381	51.0793	47.8389	48.3316	46.1585	48.5671	48.4729	69.6935	71.5256	62.5561	42.9346	45.3572	44.9774
1553401_at	11.5843	12.1586	10.9275	13.0866	11.2533	10.9777	11.6957	12.505	12.6367	11.0315	11.5483	12.3032	11.6225	12.0988	13.4489	13.5659	10.9917	12.1586
1553402_a_at	74.2689	51.8947	95.6308	80.564	112.764	106.586	17.4686	25.4792	14.8931	71.6134	55.8344	68.8451	70.3853	67.7669	68.6027	79.0481	85.5987	94.8979
1553403_at	38.3629	38.8261	41.8413	40.4126	37.4528	36.2202	32.6993	38.0597	36.2454	35.2947	37.4008	40.0261	31.6218	30.246	32.899	37.9864	38.1774	37.4008
1553405_a_at	93.889	76.7911	93.4088	98.3407	103.413	119.89	156.26	163.015	151.823	103.73	92.876	90.7056	136.05	147.074	156.066	101.296	97.6595	102.204
1553407_at	18.3552	25.6946	23.8484	19.1164	21.8783	17.9301	27.4375	22.9445	25.8478	28.2852	20.1806	21.29	23.323	26.0968	26.0804	25.0272	17.9717	17.9971
1553409_at	19.2842	21.7195	18.0719	21.3352	19.1957	17.4513	17.9723	15.9455	15.2077	19.8679	19.85	18.276	18.2642	19.0861	16.8172	17.2687	15.9393	17.2172
1553410_a_at	27.9694	29.2697	23.618	23.931	27.0546	24.9358	19.5325	21.0268	21.7673	22.0353	24.9808	22.9622	17.6543	23.2158	20.7097	21.6286	24.7558	20.1373
1553411_s_at	16.2731	18.4836	16.121	18.4465	15.7382	16.6687	17.8005	17.5891	18.0644	17.0922	16.546	17.3475	18.0448	17.8604	17.0826	19.0558	14.2573	15.1377
1553412_at	28.8599	29.3438	25.5117	31.2434	31.0216	29.0564	31.9482	34.1374	34.4135	30.0075	36.9309	33.9737	30.7583	32.7454	31.4712	31.1622	26.5417	28.6238
1553413_at	46.0726	48.9445	36.5029	44.4108	55.0734	48.9983	48.4186	52.8901	55.5826	47.2259	56.2151	47.6836	62.1751	55.7312	52.0969	55.196	47.9112	38.6683
1553415_at	10.2159	9.64683	11.0122	8.87323	8.68406	8.75619	8.39411	9.0637	10.7583	9.47424	9.68337	9.82083	9.41837	8.57683	8.92539	8.53553	9.1763	8.31459
1553417_at	19.9226	30.2453	25.9915	26.7501	24.5681	24.305	23.4793	28.085	23.8005	26.6577	37.1146	25.9537	26.473	29.0216	28.6693	24.0313	28.7735	26.2124
1553418_a_at	20.0718	19.5009	26.6092	28.1397	23.7576	26.9433	25.1163	25.1352	21.0397	26.0311	28.0326	28.7951	26.2143	26.0577	25.3683	33.2254	26.1994	25.8757
1553420_at	14.4097	21.3302	15.6224	16.3675	14.8738	15.8005	16.4695	16.8692	14.5091	17.1575	15.6022	17.0325	15.1012	16.7259	16.1941	15.1889	13.947	17.6995
1553422_s_at	88.7628	83.6011	81.1658	81.15	75.5894	80.6735	79.5603	89.6591	88.9136	80.0659	88.5257	81.3995	73.0711	91.9897	84.2521	83.8286	79.0335	79.2525
1553423_a_at	9.82755	9.58613	8.7058	10.0572	9.34427	8.74482	9.75638	8.94182	9.48051	8.50137	9.22183	9.48051	9.50222	10.141	9.45084	9.18565	10.0584	9.13717
1553424_at	15.7129	16.3828	16.7208	17.5935	16.0914	16.058	19.0024	17.66	18.1257	19.1777	17.6295	17.9873	16.9307	18.6193	15.5177	16.8189	15.7745	15.3433
1553425_at	32.0478	40.9839	35.5825	22.6283	32.0374	34.1129	38.2394	35.8349	36.8057	34.3922	41.1047	34.6871	31.6066	34.0913	32.8194	32.3147	37.2266	29.305
1553426_at	18.7583	22.6782	26.4862	20.1941	20.6359	15.5777	20.0759	18.6446	18.1626	19.6113	18.0897	18.8159	17.3028	22.3794	18.5472	15.1336	15.6806	17.9427
1553427_at	47.3607	44.4982	49.4951	49.5446	48.2207	47.1956	60.5809	53.6513	43.4604	40.7263	45.0379	42.1796	44.5742	45.8814	53.321	50.5895	46.9732	49.6459
1553428_at	13.0307	13.9382	13.2622	14.2674	13.3648	13.9819	13.3694	13.8616	14.2674	13.9849	10.4263	16.427	13.478	12.938	15.3559	13.2597	13.1621	16.2266
1553429_at	42.8497	45.8302	43.987	46.3232	43.8379	44.8464	44.8038	56.8284	48.7925	45.0156	37.1944	41.8688	39.8679	41.6512	40.2291	42.6104	41.6507	49.6647
1553430_a_at	21.7467	25.9027	23.3979	30.5087	25.9185	26.3403	23.3674	33.0708	27.4695	27.7672	30.5314	24.9113	26.7934	38.5401	29.2264	27.3273	22.7295	25.3742
1553432_s_at	22.0952	22.7013	22.9352	19.5376	21.4808	21.0215	21.6937	22.1491	23.003	21.4504	22.1343	21.0355	22.7521	17.9587	21.8452	20.0841	21.0372	20.4387
1553433_at	10.2129	10.5168	11.4627	12.0436	10.4069	10.5425	10.6794	10.6751	10.9384	10.4325	11.2513	12.968	10.6655	10.9626	9.70396	9.41921	9.95418	9.8772
1553434_at	16.4324	15.2146	20.5397	16.0902	16.19	12.3892	16.8638	13.7253	15.7627	18.9404	19.7489	15.8904	17.0627	16.261	15.0841	15.4854	14.8553	14.0479
1553435_at	50.1602	49.8342	51.2906	67.9949	54.7457	54.7609	66.7303	63.3265	68.9531	60.4467	44.7962	44.4451	52.0885	49.4401	58.0937	51.5513	50.907	48.5346
1553436_at	62.8634	67.3455	57.7765	54.5529	48.9257	57.1504	43.6967	42.6486	39.9421	54.8701	49.7701	54.667	55.0442	54.277	53.4058	53.3976	68.1178	54.867
1553437_at	72.0307	54.23	79.2819	93.7955	82.1266	74.632	64.8304	69.7301	48.8302	107.343	92.8592	86.2406	70.7718	73.3938	71.8784	62.0889	74.0517	84.3506
1553438_at	148.448	171.04	168.881	183.652	156.425	162.366	169.458	184.612	163.464	153.155	163.762	168.319	133.863	165.265	153.659	132.869	139.078	171.949
1553439_at	54.6298	56.1254	63.7813	58.8376	53.2143	50.4582	51.6121	41.6086	53.5297	49.27	60.5507	55.499	53.3275	46.3972	50.5123	55.0424	54.7619	51.8767
1553440_at	16.5537	17.844	19.0264	16.7836	17.6872	18.21	12.1996	13.9977	13.6684	18.87	18.5416	18.3721	13.2241	13.2093	12.3022	21.7863	19.0236	20.4205
1553441_at	17.4481	19.2811	16.0086	14.3552	14.7237	18.5683	11.8617	10.7847	10.2307	12.2735	13.2901	14.4022	9.93173	10.9256	9.13658	16.2209	14.4056	15.8083
1553442_a_at	69.1268	60.9239	72.9559	85.189	100.668	97.0196	33.2022	34.097	41.2089	71.9951	80.2852	75.5981	57.4968	52.679	54.9188	89.0321	66.6036	73.9715
1553443_at	14.9742	17.5276	18.8587	18.6809	15.6486	15.5266	15.524	14.2831	14.4491	18.4047	14.9466	16.5925	14.2563	17.5937	15.7232	13.8496	15.7042	16.3929
1553444_a_at	120.265	114.72	130.186	137.983	116.408	112.353	141.245	145.951	138.802	153.316	152.725	136.235	122.853	139.584	119.25	122.224	117.785	116.878
1553446_at	26.851	27.5413	25.488	23.522	27.8817	29.2383	30.7669	26.4981	26.026	26.9824	29.842	24.8544	23.2402	27.9275	24.6316	26.1572	23.3956	28.318
1553447_at	22.6782	20.0895	21.9279	21.5726	19.9728	23.3978	23.7465	22.9081	23.6324	23.1198	29.2159	23.065	22.6782	23.8142	25.1558	23.0046	22.6967	21.9804
1553448_at	21.5	18.327	19.6082	20.3552	19.1735	21.3143	20.5733	20.9141	16.4306	23.6585	24.0378	24.2924	19.8093	20.4458	19.2755	20.0518	19.923	20.3626
1553449_at	33.0175	34.9915	28.8693	34.8795	36.6786	37.0697	44.5856	47.2988	31.4345	39.1291	35.8012	33.2581	33.7548	30.9535	31.4162	31.3502	28.453	31.2651
1553450_s_at	13.2623	14.6067	13.5035	16.5817	14.1939	15.0577	16.6286	14.7688	14.0739	14.8825	14.5574	14.0695	13.8771	15.2066	14.5772	13.842	14.7236	13.7038
1553451_at	24.5123	28.3474	25.1138	28.4199	29.3406	27.2761	26.5257	25.9761	26.2505	26.4656	23.589	26.6184	28.2549	25.6138	28.898	22.8544	23.3371	25.8634
1553452_at	21.9538	20.5313	28.0047	24.9253	23.6155	29.0154	21.3302	21.0604	19.6734	22.3449	23.408	23.2309	24.2629	28.5911	23.9347	20.2797	22.0077	24.8885
1553453_at	40.5066	43.1974	39.7479	39.8776	35.1749	34.0565	45.4606	48.8376	54.9312	32.7002	41.555	36.4027	41.8564	43.6235	47.9691	29.812	33.3321	37.9539
1553454_at	17.9827	24.0513	22.956	18.8955	19.1882	21.2394	18.8979	27.874	19.0082	20.489	19.9857	19.8277	19.0913	18.8528	18.6882	22.2263	22.9276	17.8861
1553456_at	24.5095	20.6511	26.7443	21.0371	18.0395	19.5737	22.0401	20.7046	19.3228	26.2422	19.293	20.5514	22.27	19.0622	21.2828	21.1404	17.0672	22.0889
1553457_at	86.0925	85.6685	80.8403	85.5351	90.144	86.583	98.2716	136.198	108.797	87.0359	83.116	84.4116	74.8774	92.3152	80.6984	75.8531	82.6963	81.7468
1553458_at	83.0622	84.9426	83.133	75.3514	76.1999	68.2636	82.423	93.5089	76.4135	82.2961	73.3683	78.9096	80.6386	78.05	74.6281	59.3381	70.7392	84.094
1553459_at	54.7316	54.0142	56.4444	65.4895	58.05	53.7693	55.5825	58.9182	56.1964	55.4691	51.8467	45.4226	60.3217	55.4244	46.7258	52.3097	41.2196	51.1385
1553460_at	31.3493	39.5995	40.5902	42.7822	37.5407	34.9065	49.2306	47.0834	57.0021	42.6415	38.6491	37.3783	44.3457	45.0593	40.0661	38.8928	32.401	35.1594
1553461_at	22.522	21.1164	23.3008	25.6253	19.7026	21.7826	21.1112	23.1256	21.0824	21.6164	21.9701	21.7911	21.3667	23.7824	19.0189	20.3356	19.0619	21.3032
1553462_at	9.14622	10.0605	9.39891	10.3845	9.06399	9.95711	9.96981	9.47725	9.15659	8.82498	9.16635	10.2538	8.85892	9.7714	9.0637	10.4599	9.80184	9.80385
1553464_at	195.57	211.747	204.442	223.385	197.112	177.353	242.155	255.401	227.725	193.63	219.136	194.009	219.241	212.474	199.243	183.441	204.907	188.248
1553465_a_at	67.7587	60.7428	70.8251	67.616	62.4017	67.1986	54.9137	47.3399	56.7998	71.7648	71.177	64.2922	52.6938	45.6152	48.0169	55.4192	54.6255	54.6504
1553466_at	59.1928	55.5076	41.0333	57.8151	56.8176	56.9524	47.9347	63.4579	59.9843	51.6619	55.5571	68.131	49.7603	47.1491	53.4911	43.4271	48.0665	49.8246
1553467_at	31.2901	29.3968	30.4579	33.1143	31.3128	25.1107	28.3288	29.7526	29.8152	32.0654	32.1333	29.0922	30.6401	32.0854	30.5314	28.4929	24.8821	29.3182
1553468_at	22.844	24.8457	22.3991	25.8169	24.2651	21.7519	23.2506	20.9571	27.2291	22.9278	22.2977	23.1753	23.9509	19.4402	23.0014	20.3832	20.7146	22.5936
1553470_at	17.0936	16.6169	20.5673	15.9835	18.8528	18.2665	18.5407	15.9594	17.8524	16.5876	16.4074	17.2171	15.7308	16.7463	17.3488	17.4211	17.2184	17.6381
1553471_at	12.0791	12.8965	15.9487	13.9545	12.9434	13.9506	14.3701	14.3009	16.0431	14.0351	13.4222	14.0262	13.7791	15.8431	13.4459	11.3025	14.9401	13.9373
1553472_at	11.4426	10.9527	9.16351	10.8653	10.7874	8.85895	13.714	10.9067	10.1339	10.5177	10.1237	11.3228	10.4053	10.209	10.2711	9.84074	9.96163	10.1637
1553474_at	12.2242	10.7781	12.8572	11.902	11.6724	11.5696	12.3156	11.6381	12.4143	9.20453	10.4861	11.0549	10.8414	11.1076	9.99123	10.1432	11.8218	12.2504
1553475_at	18.2321	20.656	21.6466	22.4231	20.1491	22.112	25.0569	22.4016	26.9028	18.4656	23.4413	21.1376	20.2503	22.8041	20.7995	19.0582	19.8962	20.5555
1553478_at	39.4813	48.6925	54.5226	53.5894	44.6953	51.074	53.2833	46.4346	51.6153	56.9781	47.1366	43.7984	40.4721	42.8248	45.0297	42.4742	38.6594	44.5502
1553479_at	77.0979	70.445	85.8588	89.7532	71.5639	100.23	67.6027	75.5545	65.4388	79.9339	77.3801	82.2383	65.2949	58.7625	64.1454	66.1768	72.5706	85.4484
1553482_at	15.1581	13.0101	14.9821	13.6052	14.5684	13.1124	12.9318	13.5999	14.2655	11.1519	13.9195	13.1972	11.9613	14.0475	12.0572	14.7226	13.2445	12.7746
1553483_at	99.6476	86.9439	86.303	110.121	96.4057	93.3533	101.471	116.643	99.8528	96.4199	96.2401	95.5071	89.8464	98.6232	96.2973	93.4085	97.4533	100.994
1553484_at	15.4294	14.9688	15.8144	16.0224	13.8602	14.3537	16.5201	19.7493	16.2963	14.058	16.6695	13.7999	17.4784	15.5942	16.3847	14.2471	13.2018	16.0361
1553485_at	17.2296	19.8062	19.6491	22.1924	21.02	21.2836	20.1089	23.0534	24.1422	17.2134	20.9845	19.1125	19.0634	18.6058	18.4033	19.7012	18.2871	20.4937
1553486_a_at	21.7362	18.1806	19.2842	20.3795	22.3673	21.5176	21.5946	19.0978	26.7883	21.5862	22.3622	22.4348	20.3081	21.1749	20.8425	18.5788	22.0011	21.7519
1553488_at	29.6311	34.6175	31.281	34.9803	31.2945	37.6155	44.6215	33.3276	41.9298	29.6788	25.7528	32.9731	38.2909	35.0964	33.9758	31.4583	30.8635	31.9517
1553489_a_at	40.1307	42.0812	40.9114	43.1634	39.392	36.3641	39.0622	37.4649	37.9041	45.9592	35.0285	37.597	36.525	39.4004	38.199	40.5791	32.7541	39.3756
1553491_at	25.749	27.5335	26.9165	24.5389	28.2619	23.365	32.1475	35.0699	30.8344	22.419	28.5913	25.0117	23.9053	26.5728	23.9088	25.4332	26.7144	26.2124
1553492_a_at	23.8069	21.3913	20.2162	18.4719	20.969	21.508	21.4054	22.6314	20.1451	21.0117	21.3925	22.0422	19.8043	17.1302	22.1752	22.1314	22.2338	21.019
1553493_a_at	36.9488	41.5656	42.954	45.7326	39.1116	35.9252	40.7814	43.142	38.8955	35.1954	34.4589	34.5025	35.0557	39.6202	37.654	34.5183	35.8393	40.5757
1553494_at	11.2593	10.4095	10.7239	11.6328	11.5801	13.3458	10.6794	13.1812	11.0802	10.0933	10.8687	10.3611	11.0412	10.031	10.908	12.5499	9.51009	11.5642
1553497_at	14.3024	15.218	14.817	15.5334	14.7904	16.3472	14.8336	17.5636	18.1004	19.7072	15.2381	15.4941	15.3559	16.0418	15.6634	16.3888	16.3472	16.7956
1553498_at	35.5209	31.1683	34.4815	39.9248	34.3529	33.4989	42.6825	44.8657	46.3332	39.6048	37.9065	40.2312	36.4444	36.9744	44.2143	36.1195	35.5612	36.6805
1553499_s_at	113.949	118.79	126.797	138.461	123.864	114.192	133.564	132.97	123.241	133.787	129.687	134.991	117.309	152.304	136.364	106.396	103.306	106.841
1553500_at	19.226	18.6287	14.5991	18.0308	18.1791	16.8218	20.572	22.9192	21.5948	19.0347	17.4955	15.7895	16.8782	17.7507	17.6244	17.8095	17.0786	17.2949
1553502_a_at	37.4193	21.5406	36.1568	34.5337	33.8583	47.5147	24.8278	25.2014	35.7289	38.0065	43.1717	37.6983	55.7533	46.247	45.2654	41.9037	44.9996	32.8021
1553504_at	20.5644	21.2808	24.4131	23.9365	19.7991	20.5579	19.8575	22.8053	21.0558	22.0329	22.596	19.8754	21.4427	21.6286	20.6432	19.3448	19.8815	20.3079
1553505_at	30.7118	43.4728	29.8409	39.4429	33.7694	36.509	33.7526	32.5887	31.1733	40.1861	27.8897	31.3486	33.0458	37.6923	32.2579	32.1881	37.5236	34.5831
1553506_at	15.0858	18.8118	17.0023	17.5254	20.7859	15.4815	24.1234	18.319	20.3281	19.8283	20.8385	22.8079	17.7551	19.1695	17.8562	15.6927	13.5081	16.1497
1553507_a_at	82.9966	82.144	82.4152	104.023	101.216	81.7536	105.197	113.137	86.3668	97.9722	86.6861	60.4719	84.8471	93.5199	99.2607	68.6983	80.3055	77.8337
1553508_at	14.6092	14.4325	15.7291	14.1312	14.8916	15.3559	17.1805	16.8171	14.7688	15.0416	12.7392	13.7038	13.1243	18.5145	13.819	14.1342	13.4159	17.867
1553510_s_at	319.204	252.249	325.573	392.744	415.353	373.759	455.905	520.357	417.191	202.19	243.797	231.663	342.004	306.804	303.772	479.592	480.234	454.882
1553511_at	49.334	52.1219	52.2584	54.3051	45.8828	48.108	49.3755	53.6283	49.1061	62.7358	46.7017	47.8291	45.159	51.9376	51.2082	39.1517	40.0228	50.0165
1553512_at	21.4915	26.0298	25.958	23.862	26.9857	26.6727	28.044	27.6349	23.5117	26.1741	28.244	24.0156	22.9223	23.1411	20.7191	29.26	20.7007	26.2069
1553513_at	15.2694	15.0823	15.1143	14.6154	13.6603	14.3366	14.6644	17.2143	13.6683	14.1997	14.5539	13.7667	18.29	24.4071	19.6153	14.1997	12.6963	15.9587
1553514_a_at	26.6416	27.3452	30.7522	28.039	23.9757	29.1322	27.1776	22.2821	22.5365	22.9331	26.9931	28.456	79.9688	60.2454	82.9006	28.4177	25.3058	25.4438
1553515_at	18.0119	20.4341	16.6676	19.8019	18.2837	18.391	17.8801	21.1514	17.6764	17.3728	18.6039	17.5089	18.1202	17.4277	20.5017	19.1183	16.9641	19.9721
1553517_at	84.2756	74.6436	65.6179	74.7955	73.8309	73.8237	90.3574	80.637	76.0099	73.6853	68.4733	74.1526	82.5916	85.7014	75.5484	66.6736	68.1178	79.1985
1553518_at	30.3438	31.0698	27.0125	32.3996	31.6427	32.8144	33.9527	45.2183	25.4847	32.2127	32.8343	28.545	30.6519	33.1519	32.7763	31.5366	34.3269	30.4423
1553519_at	10.3992	10.8862	10.01	11.3012	12.164	10.471	10.2647	9.28033	9.79166	10.7642	10.5751	9.90876	9.92544	9.8714	11.1714	10.9305	10.3358	10.5474
1553521_at	20.5706	17.9128	19.1795	20.0739	20.6572	16.7868	20.3153	20.8646	19.2295	19.158	16.4074	19.1883	17.6543	20.7483	18.5916	19.3205	20.0264	17.3449
1553523_at	50.6797	39.6499	30.246	53.4803	50.2362	51.5609	36.4354	45.5278	44.8879	44.197	47.3434	49.4501	40.7825	35.9347	42.0118	45.4575	42.2508	46.2235
1553524_at	12.0035	10.7847	12.4917	13.8924	11.375	11.5584	15.0018	12.4287	11.4048	12.4489	13.8135	13.3085	12.7769	13.1623	11.0046	11.1752	12.0156	13.4777
1553525_at	78.4601	95.651	87.9599	91.9499	77.5852	81.5248	96.6355	89.3333	76.0786	69.2525	72.0505	59.4119	81.2781	91.7899	88.6234	64.7013	88.9803	91.3452
1553526_at	83.5765	88.7129	90.7253	85.189	81.7055	89.756	83.2517	84.364	89.5762	79.9631	86.2996	80.0381	76.3861	81.523	73.4681	85.7621	79.0809	82.1241
1553527_at	47.7973	59.2757	64.3248	62.5896	63.6822	60.9886	63.4174	63.2544	72.8745	69.5725	62.6564	49.4547	55.6604	65.3003	66.7879	54.4847	64.4241	62.3499
1553528_a_at	110.523	88.6177	96.224	128.922	115.14	113.134	299.568	334.086	313.353	142.595	149.158	150.614	165.476	153.031	151.085	177.249	182.853	144.162
1553529_at	36.3798	34.4991	38.0025	40.1209	36.6072	31.0751	33.0542	38.7438	35.269	42.9337	34.1976	36.4168	33.1418	36.8449	40.3556	35.4407	25.6965	34.2502
1553530_a_at	5463.43	4312.32	5163.46	5930.3	5951.55	5942.07	7303.66	7738.03	7227.34	5101.3	5083.96	5127.93	6154.28	5700.67	5999.96	6270.4	6321.52	6850.5
1553531_at	37.0235	38.8186	38.0167	34.3093	40.3519	42.9317	33.3889	32.9512	34.8939	55.6835	43.1936	54.1289	32.9512	29.5768	32.4423	39.6207	41.211	34.8939
1553532_a_at	27.0759	29.4385	29.7198	28.827	27.3879	27.3041	26.4539	27.8766	24.5457	28.7313	27.527	28.4871	26.8719	26.9939	26.1967	21.7409	25.0925	35.3849
1553533_at	20.7496	20.1236	18.4847	30.8602	24.467	32.3008	122.437	118.627	114.213	28.1802	28.7788	33.1542	31.8064	26.9605	27.1989	36.5988	34.6316	35.0415
1553534_at	20.1965	24.2844	21.3893	25.0513	22.2783	21.4908	21.768	24.2119	21.2605	21.8385	19.7606	21.158	22.2435	23.4507	22.3904	21.0689	21.2398	26.5
1553535_a_at	338.78	253.541	362.931	387.96	454.455	417.814	754.677	673.797	646.607	365.241	356.943	322.827	371.441	398.63	398.246	596.936	589.984	478.236
1553536_at	85.746	74.3514	86.9341	101.402	100.289	98.6492	98.7079	90.5475	76.2859	103.283	94.2135	101.613	133.278	140.011	130.086	74.7011	91.0456	104.411
1553537_at	12.9434	14.8859	14.1283	15.8064	12.4208	13.721	16.5446	14.5612	15.4008	12.7732	14.7352	13.5357	14.9924	13.5022	16.9721	12.2564	12.6295	13.8016
1553538_s_at	29573.5	29615.6	29318.2	29951	29949	29318.2	33395.2	33051.9	33183	35646.9	35284.3	35572.5	31708.3	31287	30981	28570	28505.4	29467.5
1553539_at	29.2787	37.3567	45.8777	41.5512	35.969	34.2012	34.2012	35.7889	29.4867	38.3285	38.327	35.1977	40.3066	36.7887	36.1754	28.9627	31.6863	39.2763
1553540_a_at	69.4739	72.0272	57.0694	78.331	62.3466	66.3366	70.485	70.0675	60.281	64.5702	63.1912	55.4621	70.3555	64.405	69.4698	57.4517	50.3471	64.0262
1553541_at	21.7133	18.4962	18.2761	26.2255	20.7447	18.9334	26.5825	26.9313	22.2377	25.011	23.5122	23.0105	19.3468	21.5305	20.8372	21.5801	21.0493	18.5224
1553542_at	161.353	143.165	138.881	144.841	167.626	173.321	120.015	100.405	114.128	119.209	125.354	124.565	63.0893	67.1249	73.1764	161.571	148.449	156.553
1553544_at	58.9106	52.9968	47.6514	70.1755	63.6138	62.7274	62.1326	62.636	60.9689	76.5197	70.4832	68.0205	63.912	74.0381	70.9809	57.0162	54.4276	54.775
1553545_at	45.5626	49.0667	38.3667	44.7374	46.4783	46.636	46.6526	42.4653	43.972	47.4221	49.754	41.5626	44.7367	54.2478	47.8999	39.138	33.7239	45.4941
1553546_at	10.6771	9.60807	11.7975	9.28667	10.1213	9.9942	11.9827	10.8667	10.3094	9.8189	9.70298	8.84763	8.90049	7.9117	9.8827	10.4017	9.64116	9.52891
1553547_at	17.5301	18.5074	17.7884	19.8691	19.6597	18.1805	21.4125	18.2086	18.7965	16.931	17.6346	16.3639	16.0056	20.0683	19.4686	17.8507	18.1188	18.9977
1553549_at	34.3071	54.2897	40.3008	39.9363	38.3868	31.1272	38.0495	36.5473	36.1743	37.1622	34.0643	35.8842	33.162	36.9545	32.9448	32.9905	29.5424	38.2101
1553550_at	28.0454	23.1525	22.2061	22.4929	19.3554	22.5744	22.6279	25.1437	20.0226	22.7748	23.262	25.0907	22.8522	22.7265	25.7126	22.4515	21.8824	20.4181
1553551_s_at	21980.1	23511.1	23000.8	18622.2	18559	18358.5	23380.4	22088.7	23160.2	29488.3	29517.6	29750.9	26748.2	28080.9	28859.5	20772.3	21258.4	20732.5
1553552_at	32.4374	30.9829	34.9829	34.2466	32.4742	34.0876	29.6941	35.6657	35.5859	34.3792	29.5097	35.2428	33.4705	29.4108	30.3218	30.8932	28.5852	32.6969
1553553_at	24.9843	20.5545	23.618	27.3651	22.6036	25.2812	24.5347	30.6403	24.4747	23.6048	20.6993	22.8323	21.9243	24.2109	23.4616	23.9813	24.2717	24.223
1553555_at	50.2723	44.5294	56.9113	48.8716	36.4625	45.5816	46.2137	48.4784	49.6042	42.2455	39.8197	48.3436	41.233	55.35	43.6568	48.7041	49.442	44.9683
1553556_at	11.5785	12.5195	11.531	14.2927	13.4371	14.7271	12.2379	11.6783	13.2059	13.9465	12.2075	12.3032	11.8936	13.9465	11.786	12.2709	11.8399	11.9914
1553558_at	56.2897	54.0742	58.5938	62.6828	51.5587	59.1097	63.3091	69.1677	70.1397	55.0995	52.3706	56.3597	58.4693	66.065	62.0833	56.8243	55.5361	57.5634
1553559_at	47.2349	41.0696	47.2053	48.9173	44.7995	38.8085	57.997	56.7132	50.3577	40.9072	42.4581	52.3593	170.78	167.313	147.235	42.3415	48.0024	44.8967
1553560_at	36.6819	33.0616	38.1041	34.8027	36.1435	32.1468	32.1639	37.8846	38.5127	37.603	37.3333	35.4567	38.5421	38.2996	37.371	32.1215	33.9624	32.4862
1553561_at	11.74	16.9504	14.2177	13.6918	11.9943	15.5314	14.1	14.3295	19.4928	16.6269	15.0962	19.4922	15.3334	15.3334	12.5542	14.2474	13.5696	15.7177
1553562_at	31.5902	30.712	25.9917	33.8764	27.1178	25.8874	34.1821	33.0953	35.8422	34.0044	30.3293	32.7791	32.4512	28.4068	29.186	24.8544	30.6334	29.3298
1553564_at	41.6641	36.5482	33.3194	35.2226	41.6535	36.3271	38.0758	42.9897	36.7202	45.6763	54.8902	55.6532	34.075	40.7832	40.3408	37.8131	39.978	44.5527
1553565_s_at	153.405	91.2276	142.519	251.13	258.797	254.009	187.389	193.104	162.705	186.907	197.186	158.842	112.912	84.4116	76.486	194.274	213.398	225.524
1553566_at	102.128	99.445	104.622	107.527	102.248	98.1143	103.797	115.64	109.119	108.918	108.089	101.019	100.521	99.7371	103.122	108.297	97.7856	97.3178
1553567_s_at	30035.1	31176.2	29571.1	28895.8	27449.5	26445	28223.9	27951.7	28344.7	33533.7	33861.8	35026.2	31240.3	30976.7	30683.7	27487.1	26809.2	29144.8
1553568_a_at	79.9525	72.1284	70.2834	76.9273	87.1716	80.0815	96.7974	91.7879	86.5371	122.736	100.626	94.5205	71.1702	83.3675	75.0435	69.7067	77.7461	77.0264
1553569_at	33958.8	33902.9	34351.6	34933.5	34376.2	34183.4	33451.2	33250.9	32841.7	36102	36313.1	36281.5	34598.8	34712.5	34405	34296	34350.6	34694.6
1553570_x_at	36426.1	35839.8	36211.4	37564.1	37050.9	37126.7	35489.8	35584.2	34773.2	38311.7	38769.5	39264.3	37829.9	36997.5	37062.3	36885.4	37234.4	37188.3
1553572_a_at	296.505	249.975	289.779	317.267	335.896	302.353	161.964	144.019	139.766	198.743	196.272	182.797	207.094	222.279	208.515	228.702	235.095	235.614
1553573_s_at	24.3927	17.067	21.9336	21.8162	19.4604	16.1909	15.7429	18.8089	15.7747	18.7674	17.067	18.9565	15.9203	16.3164	15.7784	18.1097	17.4569	18.4873
1553574_at	27.6566	25.2847	25.8607	31.5895	19.9818	22.3324	48.401	41.8002	48.4445	26.9368	26.1317	24.1817	27.0204	25.9784	24.2985	23.8727	25.4198	25.2245
1553575_at	1063.37	1126.17	1083.05	1194.88	1159.27	1049.07	1241.59	1225.66	1355.56	1091.57	1159.16	1158.38	1539.05	1702.02	1637.97	1714.93	1685.75	1723.1
1553579_a_at	11.0842	9.86036	11.895	13.2838	10.8661	11.6492	10.5364	11.807	10.6582	10.3573	11.4989	10.8731	10.5622	9.4563	10.9064	9.7547	10.7674	11.4136
1553581_s_at	815.297	1059.59	832.537	829.229	864.843	842.111	684.034	682.98	730.556	960	895.792	1046.88	803.297	875.195	845.652	961.513	925.721	827.473
1553582_a_at	10.6388	10.3035	10.413	12.331	11.0564	11.2835	11.624	11.4903	8.50498	10.1263	10.6912	11.0215	10.0349	11.0032	9.91729	10.8215	11.544	10.7032
1553583_a_at	59.8515	71.7752	76.8281	76.7748	77.5852	73.3532	57.9444	56.3408	57.9925	70.6607	64.2049	67.832	47.0352	62.8783	53.5685	55.9105	55.5543	57.6279
1553584_at	96.5213	85.8494	85.6261	99.9887	85.8604	85.2495	85.5285	104.038	75.7979	79.2375	88.089	81.9113	83.9948	101.171	88.0037	75.2336	87.8149	86.5772
1553585_a_at	22.9713	19.1882	25.1114	24.7195	19.97	20.2072	20.6037	34.7197	31.9874	24.9679	29.4127	23.2241	22.5341	23.5212	23.5729	23.3673	24.4393	21.3959
1553586_at	36.7458	37.902	38.3965	42.092	38.3336	38.3845	44.7765	44.8943	42.5125	42.8107	39.4638	40.1004	37.6751	43.2854	45.3473	33.9391	34.4148	42.2756
1553587_a_at	777.822	691.15	797.352	761.043	829.686	794.052	3042.27	3185.17	2938.87	808.188	784.519	751.085	760.977	738.588	753.464	955.451	968.766	855.751
1553588_at	33127.7	33715.6	33791.8	31609.8	31366.8	31549.8	28727.6	29310.5	29732.7	35744.6	35657.6	35477.2	32474.6	33170.5	32968	29292.9	30708.7	30719.8
1553589_a_at	2230.13	1706.1	2432.46	2569.82	2632.11	2749.12	138.708	124.677	101.07	3272.54	3327.9	3206.63	5299.17	5124.47	5235.4	1713.64	1580.92	1766.57
1553590_at	80.57	75.1587	80.9139	86.8144	69.7712	71.4158	76.4314	79.1962	91.6858	80.9994	77.6288	70.9156	85.7441	92.7767	83.7627	73.9687	76.032	91.1032
1553591_at	35.4502	44.4695	33.8339	38.56	38.1536	31.3803	33.2011	34.8106	33.6483	34.5014	32.2446	36.8995	36.5363	37.6041	34.6357	33.8043	33.6517	35.3995
1553592_x_at	46.7471	43.8351	49.9393	50.7827	66.0292	48.3678	56.3554	54.2815	49.3373	48.7435	48.2268	46.2147	48.6545	49.5779	51.3264	47.2791	45.3101	44.3212
1553593_a_at	69.2324	65.5236	66.4702	71.4886	69.9531	91.3991	69.2649	57.8708	55.5479	69.2256	70.3719	85.7885	69.039	55.2594	82.5968	75.1999	62.5947	72.9494
1553594_a_at	116.695	138.599	135.392	144.854	114.964	127.28	158.624	170.476	134.464	142.408	136.21	139.028	122.152	139.901	130.777	113.589	110.557	137.568
1553599_a_at	15.2695	17.0294	16.5005	19.7998	17.0596	17.7126	14.5324	14.3849	15.5177	20.0709	19.5577	23.0528	16.9542	18.0873	18.1293	14.8112	15.2077	16.2371
1553600_at	52.919	64.266	58.0007	63.3673	53.8195	54.2415	59.4638	62.5259	60.7903	66.3439	62.4154	56.0657	60.527	62.748	53.8597	60.8426	51.9491	68.1178
1553601_a_at	17.6652	18.2423	16.0073	20.4706	19.7725	19.045	17.3177	17.9778	14.8127	14.9482	16.9052	17.1086	17.3353	19.1695	16.4726	16.6011	16.3451	18.6349
1553602_at	117.484	131.746	108.964	121.814	122.275	122.737	70.5428	74.5547	86.7313	131.309	134.587	144.514	297.437	366.126	318.758	111.958	128.255	113.689
1553603_s_at	150.024	123.653	152.597	118.096	153.867	144.741	251.043	262.428	238.162	167.282	153.583	153.41	171.002	134.289	142.297	150.679	152.034	150.694
1553604_at	7.7187	8.40441	9.20008	9.30291	8.52414	8.74022	7.90019	8.97727	9.61639	8.15869	7.90851	7.8751	8.01769	8.06618	8.14092	10.4167	9.17162	9.73237
1553605_a_at	8.56902	9.10896	8.92054	8.96023	9.28301	10.251	8.89583	9.44067	9.32634	8.94099	8.91098	9.10097	8.49718	9.80501	8.31785	9.01486	9.63481	10.3903
1553607_at	9.57659	9.62192	9.79453	9.90643	10.8954	10.1347	8.30955	8.88126	9.17336	11.0251	11.5313	9.28563	10.1776	9.51603	9.65833	9.98397	7.83473	10.0632
1553608_a_at	12.1836	12.3747	12.2946	13.4272	10.8751	11.9306	13.8802	14.7175	14.1187	12.5125	11.6666	11.5203	12.6482	13.7187	14.873	11.2091	11.9168	13.5343
1553611_s_at	70.0419	78.0787	77.5852	74.0948	84.637	67.036	63.6991	69.4437	67.0942	66.6327	64.4755	76.0567	65.292	79.7712	68.2555	74.681	60.8448	80.4586
1553612_at	82.2327	93.002	74.2451	80.5596	68.9474	70.3974	99.5279	112.402	112.227	55.939	65.1252	57.313	73.8423	80.4279	76.6883	86.7515	87.0771	74.8762
1553613_s_at	170.676	202.995	143.63	156.005	184.755	186.999	499.166	427.39	458.987	351.797	343.686	326.019	213.602	198.819	206.089	220.762	219.493	155.755
1553614_a_at	15.7914	19.1467	16.3155	23.452	21.2821	17.9817	17.1213	16.7221	16.0145	14.7226	18.0493	18.7209	17.6539	17.6273	15.8562	16.9511	17.9196	19.5804
1553618_at	15.9935	14.3103	18.5397	17.3191	16.4952	14.6013	14.7185	15.7625	15.2083	14.0493	16.9617	16.246	15.5947	15.8306	14.1011	16.9572	15.7414	15.1737
1553619_a_at	60.2021	60.4601	61.2433	58.8954	58.2327	53.826	62.4568	70.6052	55.8963	54.775	59.8594	55.8893	58.2401	65.7282	61.9335	59.6366	58.7586	58.5164
1553620_at	14.419	19.9398	13.6341	15.0898	14.5598	13.8756	16.0433	17.8958	14.0999	14.3613	16.2525	15.7779	14.5799	14.7775	16.5335	13.5061	14.1685	14.6469
1553622_a_at	16.9211	17.0472	16.0348	16.1559	15.2832	16.3175	26.8773	23.89	43.4759	17.6958	14.8059	18.2979	45.4512	40.8432	51.1481	20.5852	18.1965	18.8257
1553623_at	53.5903	46.4326	40.5647	45.9731	47.3394	45.8722	49.9425	49.1519	46.3976	51.2479	51.6618	49.3363	44.1647	46.7326	41.591	45.182	45.1777	53.2804
1553625_at	8.68364	9.05368	9.28218	9.1727	8.39465	8.96752	9.05368	8.80834	9.09261	8.53784	10.6748	8.71034	7.57592	8.71058	7.85271	9.9799	9.39052	8.43214
1553626_a_at	14.6812	15.5253	16.4797	15.8287	15.5884	16.6475	26.7093	14.6471	16.0076	14.3879	18.3942	14.9672	13.4493	14.9715	16.4689	18.3019	17.5492	18.8698
1553627_s_at	18.9758	18.0451	18.8648	19.9852	18.5559	15.1074	20.3061	20.4724	17.4899	17.6258	13.8537	18.8412	16.5095	15.8561	16.2113	15.6765	18.0756	17.6958
1553629_a_at	56.1375	63.441	47.9695	63.0506	43.7222	53.8192	78.746	63.4985	66.3555	48.353	58.5663	48.2815	57.5201	56.2956	53.035	47.0876	44.8722	60.5658
1553630_at	11.6092	10.9334	9.87487	10.264	11.1294	10.7377	10.9118	12.0175	12.8143	11.4044	10.9371	11.9033	10.4497	11.3887	11.6531	10.2265	11.573	11.2461
1553633_s_at	15.3414	20.1806	18.9241	19.6978	18.6367	16.5875	23.7313	21.411	24.1408	16.366	19.2871	17.4444	21.587	18.9447	21.126	18.2978	16.5708	18.782
1553634_a_at	80.6736	54.9456	69.9386	76.143	77.9827	67.7231	47.8953	59.3502	54.4305	127.682	108.2	85.25	100.332	122.797	133.232	72.1506	62.5003	52.1298
1553635_s_at	11.2792	10.2833	10.4106	9.7111	10.6959	8.15484	12.2059	11.57	9.77361	10.6835	10.6111	11.1167	9.08235	9.55496	10.4456	9.76839	10.7696	10.7125
1553636_at	13.3445	11.4707	12.0848	10.8027	12.6649	11.0387	12.1345	12.9872	13.3677	12.8107	13.7297	12.1898	14.0015	12.042	11.8707	11.2775	12.3022	11.5263
1553637_s_at	36.371	46.0674	41.8049	46.4243	39.1662	41.639	37.3984	35.2919	42.9363	44.6394	39.329	43.5579	35.0351	37.3984	36.0163	44.0172	35.7498	34.8566
1553639_a_at	74.3467	83.5858	69.5265	68.6809	73.4416	72.1107	62.6305	69.9287	67.6284	59.7546	66.5224	76.292	62.0211	69.439	61.2433	68.6032	82.4755	63.1333
1553640_at	30.0609	32.8763	31.3179	35.8923	27.3943	36.9956	27.6511	32.1651	32.1062	32.8908	32.1825	30.0184	28.3642	31.8828	31.4691	28.8786	25.4345	31.0897
1553641_a_at	41.1511	45.3527	39.0938	51.4428	50.8313	45.2231	50.5487	55.2884	53.4243	48.948	46.9588	44.4168	48.3548	44.7275	35.2081	39.7685	41.1901	46.7576
1553642_at	91.9535	103.056	99.486	117.218	105.874	84.837	113.882	125.015	112.861	114.667	109.52	95.3545	100.36	124.159	120.223	90.7566	94.4643	95.0804
1553644_at	47.908	49.964	41.7797	48.6867	48.0984	54.907	34.6078	44.7836	39.0155	36.0078	55.7402	37.5849	42.3204	42.7446	40.7574	45.0724	52.9148	46.9303
1553645_at	11.3416	12.2238	13.5491	20.7447	19.295	23.4466	10.16	11.0642	10.34	19.5212	19.1923	19.9445	11.2002	10.1781	11.6428	16.4009	12.8729	12.6232
1553646_at	28.5638	24.3612	26.3597	29.384	32.5883	27.3117	63.2707	66.0559	63.6604	29.4461	20.9531	23.4544	62.8874	52.8939	59.5475	39.8106	40.2665	39.5326
1553647_at	127.531	136.476	123.575	152.554	132.09	130.366	124.241	137.583	124.545	130.019	128.755	129.531	133.446	135.668	137.028	131.58	143.779	138.757
1553651_at	10.7598	10.4556	10.3234	10.3655	9.88083	11.5484	10.3306	11.5003	10.011	10.6794	10.2606	11.0665	10.3391	11.9226	9.49827	12.2055	10.9019	11.5729
1553652_a_at	12.7001	13.0388	13.7159	15.3974	18.8045	15.1803	15.5684	16.763	18.6626	14.9387	14.1595	12.1504	16.3204	15.5942	14.1374	17.3323	18.7231	23.6963
1553654_at	10.0973	10.725	10.6901	12.9435	11.0425	11.713	11.2337	12.0876	10.605	10.5305	11.1471	11.0925	11.2715	11.0916	11.3823	11.1512	12.1253	10.6204
1553655_at	178.986	172.742	192.82	259.75	244.77	275.408	42.8521	30.3787	38.1957	135.129	134.999	131.296	23.3774	32.8677	26.7678	131.238	151.229	139.934
1553656_at	71.7074	69.8507	68.1317	74.3109	87.8453	74.7021	77.7146	66.3532	70.567	87.2371	93.4088	91.4515	73.0427	71.1039	80.0318	64.3971	72.8989	70.9292
1553657_at	91.4647	89.6461	94.1851	115.034	90.3694	91.721	107.075	105.364	100.388	119.327	108.707	108.171	90.4193	90.3538	106.993	81.2302	90.5769	83.5079
1553658_at	65.5329	75.6898	68.7816	75.8375	58.2088	67.0147	67.0698	73.6315	72.5987	71.1675	63.642	74.7684	69.5254	76.5123	63.7441	68.912	65.0526	77.1984
1553660_at	22.8568	21.0283	30.246	30.6741	24.0028	25.0933	25.4056	21.4654	24.7398	26.1215	19.3925	27.0606	25.4115	25.5549	24.7813	30.1188	27.7737	24.5452
1553661_a_at	21.5654	19.3312	21.4438	20.1805	22.0733	22.3324	23.2361	20.5304	19.3128	22.6081	20.5496	17.8041	22.1007	23.4464	23.5948	22.7087	22.9518	21.7519
1553663_a_at	157.727	152.396	154.7	170.076	137.147	140.949	182.38	179.417	171.736	181.839	165.019	166.794	163.161	167.068	179.514	152.958	158.973	144.618
1553666_at	23.7993	24.0671	22.2341	22.478	30.2443	26.6693	19.252	21.6418	20.5993	22.2177	21.9925	22.7562	23.8236	18.904	22.1302	26.2063	23.2427	23.4496
1553668_at	86.7768	79.912	74.0146	102.236	86.781	87.9954	115.614	107.731	93.1466	87.205	115.001	110.733	96.5385	94.8176	97.7894	84.7214	79.0242	88.4308
1553670_at	21.5877	23.531	21.8105	23.7668	20.7447	22.9954	26.4377	28.6892	29.7142	20.5099	20.9295	19.9253	29.0154	28.1706	22.9718	24.3135	20.6269	23.3463
1553672_at	81.6376	86.4413	71.8823	88.632	93.0152	104.131	170.007	157.246	169.027	88.3467	77.5796	80.4875	67.7883	70.7114	84.5803	114.327	136.232	120.908
1553673_at	37.6798	39.5798	31.4444	46.0894	49.7774	43.6927	46.0759	50.2004	36.0388	35.9448	41.3075	39.8862	34.2847	37.2019	33.5163	40.7859	37.9102	37.6046
1553674_at	22.1055	22.1118	19.2789	23.9592	22.7264	22.3324	22.8253	17.5952	28.525	25.852	29.0833	39.7172	21.521	23.6881	24.2037	20.4248	22.3906	20.9158
1553675_at	87.2264	79.0069	91.4497	79.2801	70.6917	73.6974	57.8447	63.8625	62.0643	82.5255	90.5283	83.1089	79.137	89.4829	68.169	73.4577	62.3697	70.1758
1553677_a_at	418.002	377.572	389.412	397.971	449.3	426.567	381.688	390.172	357.335	471.88	430.565	522.41	310.957	298.372	287.455	435.574	437.336	428.542
1553678_a_at	5044.22	3225.83	4440.76	5107.19	5132.44	5155.17	5764.24	6048.97	5889.43	4296.76	4561.54	4233.67	5591.43	4847.15	4879.27	5446.69	5681.46	6070.71
1553679_s_at	185.702	128.612	182.519	250.923	288.043	295.004	387.232	458.102	320.518	276.902	262.236	255.844	269.297	234.138	262.464	248.172	242.225	249.548
1553681_a_at	93.4799	94.9599	93.8453	115.097	92.2378	93.5235	103.598	109.985	91.5784	118.768	94.8481	104.205	122.13	102.395	97.1307	81.7458	82.1212	99.075
1553682_at	35.6497	31.9826	34.1564	33.0012	29.482	38.5058	100.703	120.047	53.6057	30.3482	32.0821	28.5617	20.7892	22.2107	22.2985	24.5043	27.5009	31.1318
1553683_s_at	35.6682	42.8315	35.1865	39.6096	43.9774	40.8332	135.133	90.0724	84.1398	46.895	40.1055	44.3043	33.128	26.6071	29.1578	31.4999	33.9206	31.1754
1553684_at	64.1352	73.8179	73.0117	58.6262	61.7125	76.8733	323.623	322.255	444.192	95.4618	130.852	107	94.8042	81.4273	88.7553	75.1967	65.2499	62.9495
1553685_s_at	180.309	125.785	204.741	223.36	229.163	256.75	136.175	198.589	165.549	231.431	263.864	274.359	214.68	175.305	181.689	216.353	220.53	240.38
1553686_at	28.5716	30.978	31.687	35.1612	38.1671	33.9179	44.5256	69.4924	56.8217	30.2378	31.3493	36.222	31.2331	38.8494	32.4329	40.3583	35.2057	39.2419
1553688_at	74.4847	66.8357	68.9613	76.8534	76.8725	87.2985	98.4776	87.9841	78.3591	81.8358	92.7616	83.0364	89.0251	86.1329	93.1575	83.6666	89.2939	72.9853
1553689_s_at	413.459	358.453	376.513	465.907	430.416	451.323	722.569	779.851	664.128	409.515	361.25	342.114	485.114	495.048	480.85	522.055	544.293	484.424
1553690_at	37.8445	37.95	42.2611	37.1101	30.9216	31.7163	31.9467	37.2358	38.132	38.3704	40.5492	33.7694	29.7945	37.9551	32.2559	39.3232	47.6818	37.8979
1553691_at	23.0742	22.1303	27.078	33.3181	33.2	38.6165	67.5973	74.2118	47.7443	32.1305	25.5276	28.679	34.0757	20.2046	34.1805	35.8511	40.4999	42.3547
1553693_s_at	56.911	73.793	63.9934	51.8566	57.6316	64.9415	69.0837	63.6424	104.054	51.6619	65.9951	72.8214	101.412	84.2293	74.5151	49.5372	55.9059	44.3335
1553694_a_at	305.499	189.809	350.347	381.451	455.548	448.288	447.998	484.34	399.632	540.512	496.169	483.648	672.653	555.467	526.853	385.512	386.367	413.882
1553695_a_at	184.306	169.68	202.85	185.34	214.875	230.88	182.742	168.823	163.824	204.208	214.508	235.711	192.656	177.687	199.292	208.088	212.059	183.521
1553696_s_at	124.156	134.908	107.419	119.12	119.187	125.475	146.168	132.808	146.302	76.5157	86.1819	91.4681	124.586	108.68	124.854	140.972	146.048	154.431
1553697_at	21.4666	15.7113	17.0931	18.273	15.553	15.6013	44.3361	62.8771	63.1075	19.8359	15.7513	19.0336	19.8099	20.7151	20.2037	15.6172	22.2389	20.5991
1553698_a_at	22.6559	19.2804	22.7357	20.8014	22.5392	23.3597	88.7225	62.5548	71.0383	21.9651	17.3293	20.9829	24.9916	22.9621	25.6868	21.5468	28.9658	25.0229
1553701_a_at	124.805	130.778	130.229	158.256	128.943	121.078	228.067	230.01	246.663	142.34	145.908	161.575	126.559	130.723	135.451	117.447	117.68	125.917
1553702_at	31.592	31.4766	32.8029	36.1184	36.5709	33.3814	34.0534	38.6832	34.2881	33.5944	34.4589	35.7803	33.8509	35.9942	35.5248	39.979	25.6271	30.4996
1553703_at	736.353	884.756	691.049	513.13	535.767	529.63	688.212	652.451	677.74	465.583	465.937	458.717	581.824	634.87	602.061	592.1	555.117	545.843
1553704_x_at	671.99	780.456	626.693	453.193	474.834	452.836	621.896	528.794	599.686	418.575	414.612	408.356	501.005	515.692	534.352	524.532	507.509	431.421
1553705_a_at	296.023	266.229	316.06	303.106	322.955	337.186	417.307	427.354	439.297	318.318	294.019	326.31	322.063	305.133	325.29	297.961	312.186	297.786
1553706_at	25.2073	27.1531	32.0854	25.2547	23.9809	22.913	23.6073	21.9387	25.0489	22.001	23.1567	23.9932	25.2398	23.2915	26.9922	19.8751	18.7389	25.837
1553708_at	218.125	221.707	170.568	194.792	203.294	184.359	50.4916	38.0916	50.8671	249.33	212.897	239.876	593.627	595.326	549.28	195.247	189.905	197.668
1553709_a_at	306.56	304.071	325.911	359.012	366.399	349.853	433.474	415.451	445.259	277.175	241.453	241.306	240.353	216.901	214.406	426.55	440.817	360.952
1553710_at	12.0648	12.6504	13.3759	12.5002	10.1647	10.7127	9.64639	11.6928	11.4948	13.5286	10.7248	10.9407	12.029	12.2765	11.8297	11.4745	11.4073	12.1553
1553711_a_at	24.5526	19.8852	23.4932	19.4445	20.4521	22.3113	22.0824	25.5776	23.7567	23.4512	23.4295	22.8495	20.7006	21.1201	26.0174	18.9048	22.0349	21.2647
1553713_a_at	82.3313	76.6302	76.1384	74.6843	69.5206	75.2356	93.8743	102.242	87.9674	72.8013	77.6984	70.0115	91.1139	102.108	91.4091	89.1637	74.7455	75.36
1553715_s_at	1054.38	958.094	1164.06	795.264	846.887	822.31	1295.32	1224.96	1271.33	1449.8	1472.55	1523.05	1005.09	1010.45	1057.73	767.806	739.37	710.016
1553717_at	55.7387	64.2609	75.8122	64.9941	68.0045	67.0157	86.0122	74.3766	81.2814	86.67	73.7242	76.5135	74.8029	77.2825	83.2569	58.7653	63.7722	67.5846
1553718_at	407.964	409.861	411.395	375.589	368.13	368.827	377.075	372.902	357.297	442.191	419.966	403.89	288.468	303.429	289.267	336.873	370.748	338.584
1553719_s_at	172.639	177.288	146.439	128.963	149.994	136.071	132.356	141.177	144.345	115.823	130.179	120.405	76.1355	63.6747	69.9874	129.28	136.797	132.241
1553720_a_at	61.9101	70.1132	59.985	74.4079	68.328	63.3785	76.4542	87.602	68.328	68.7663	72.6088	69.4487	63.9154	71.0205	62.1846	62.2532	56.7173	68.5182
1553721_at	18.0913	14.7995	20.6196	16.2484	15.8252	13.9912	19.0176	16.2178	21.8984	18.2036	16.7002	17.561	11.6928	12.2212	15.9324	16.1209	16.3766	15.6126
1553722_s_at	34.8131	43.355	50.7703	34.2815	36.3403	38.8167	39.4402	41.2671	45.0559	44.3704	38.5031	40.3189	20.0069	22.4242	20.9702	36.881	33.7541	37.3273
1553723_at	23.1142	23.3235	23.5146	24.7835	21.2821	23.2555	27.3263	24.88	26.6998	19.4285	25.2503	28.2978	23.9128	24.991	22.5334	19.8801	24.4593	24.8583
1553725_s_at	208.408	114.822	191.799	258.926	288.691	325.075	222.049	259.16	220.481	287.714	298.244	309.751	341.872	302.068	290.663	305.674	288.95	296.177
1553726_s_at	43.0644	32.2172	50.0361	50.7341	52.9395	45.2977	30.8761	30.4978	31.7783	35.4247	36.0123	34.8151	38.671	36.3317	33.6936	46.9659	44.1584	44.9084
1553727_at	142.483	146.886	129.948	139.242	131.255	127.825	139.073	154.63	153.297	133.868	142.13	141.881	134.914	135.985	134.768	102.923	125.26	124.4
1553728_at	487.641	470.331	527.498	593.324	488.766	483.561	588.244	603.023	570.066	507.74	490.335	513.923	524.728	587.577	533.951	483.731	491.227	527.457
1553729_s_at	20.1449	18.1335	19.3336	22.125	18.6696	17.8117	20.2882	20.2503	21.9971	25.257	20.3353	19.7548	19.4426	19.2741	18.5346	18.3418	17.4204	19.8413
1553730_x_at	247.617	278.012	299.257	324.075	253.191	290.35	305.778	322.186	283.197	259.07	283.388	268.68	268.591	293.422	275.046	247.594	257.836	279.635
1553732_s_at	125.383	126.263	132.598	142.557	126.523	129.021	156.353	161.617	154.111	135.197	113.287	130.025	94.0648	96.1177	134.797	159.773	159.77	150.091
1553734_at	127.442	93.4736	121.772	116.826	112.124	134.8	178.019	181.912	148.619	196.943	204.486	200.605	559.575	523.403	574.809	109.674	103.686	109.872
1553736_at	10.0881	12.0792	10.2853	11.4718	10.6622	9.1331	12.7797	13.0636	11.7244	11.8883	12.791	11.8675	12.4384	11.4481	12.3062	16.1551	15.7037	13.3462
1553739_at	8.97975	10.2565	9.22263	8.98169	9.48179	9.81815	10.0471	9.98045	9.92588	10.0887	8.76239	10.8884	9.36173	9.17672	9.85308	8.88595	9.1854	9.9179
1553740_a_at	31.5881	27.0173	43.4631	44.2754	39.4086	37.5006	47.2592	50.9329	48.7383	47.3951	46.1813	42.9593	139.536	129.541	138.182	44.7946	39.6725	44.7235
1553741_at	20.261	20.6426	18.7734	22.2419	21.9911	23.5634	18.9488	20.2503	20.3653	21.1363	21.3592	20.8514	19.5939	22.803	21.3947	22.0958	24.8045	20.7598
1553743_at	323.905	321.404	347.058	320.371	394.741	346.914	457.227	431.846	478.926	285.636	290.686	263.084	391.892	433.049	435.502	308.21	324.684	341.499
1553746_a_at	29.488	32.2344	27.1623	24.1123	25.8304	35.3906	17.22	15.3754	14.7221	14.7945	14.7623	12.8861	21.945	21.4637	20.6518	27.9138	19.3362	22.7479
1553747_at	24.265	21.8114	23.5132	21.2471	18.4984	23.0394	21.5592	18.281	19.6419	21.4597	21.1835	20.3284	24.1149	24.6583	17.7148	21.0922	21.7848	27.8756
1553749_at	469.934	373.086	393.718	489.216	435.379	409.884	536.302	574.94	498.46	599.353	618.376	636.067	808.979	858.958	834.807	730.172	812.94	717.754
1553750_a_at	140.822	123.245	137.548	132.559	130.936	141.797	251.813	238.732	288.186	213.041	190.964	205.961	138.644	119.383	134.58	131.858	130.955	135.653
1553752_at	22.5707	24.1061	23.0676	23.5553	22.5426	27.0559	28.2427	24.3737	23.618	25.5485	24.1369	22.9442	24.8524	29.5089	23.2322	20.0715	24.1434	22.3324
1553755_at	193.911	231.241	212.669	201.336	210.048	178.972	220.088	271.297	200.037	188.922	216.85	158.852	180.357	212.927	225.614	180.212	180.297	179.451
1553756_at	40.0897	48.674	48.3283	39.6086	39.2028	40.9986	48.9404	47.6577	52.1795	43.6703	41.8245	42.3468	41.1208	44.0324	39.1743	37.5746	41.9989	41.3367
1553757_at	26.6779	25.0486	27.6516	25.5753	27.1988	25.3779	22.5199	26.2308	27.8563	35.5058	27.7237	31.7382	30.652	26.6145	27.1788	24.7726	22.7759	26.7439
1553759_at	11.3505	10.3345	10.0412	10.5821	8.65404	9.72503	18.1873	12.1719	11.9911	13.3479	10.9524	11.0247	9.66761	10.1995	10.8374	8.93162	11.648	10.982
1553761_at	68.5505	68.9614	60.8042	82.5513	62.3679	63.5962	69.9455	69.0284	70.4614	68.5903	66.07	61.8392	66.1102	66.6331	69.9852	74.8026	67.2606	69.4913
1553764_a_at	3114.34	2821.22	2630.41	4006.79	3941.15	4090.11	1015.63	1085.91	1072.37	6127.68	6116.06	6390.23	4515.41	4199.77	4209.94	3836.07	3848.59	4003.91
1553765_a_at	12.6737	11.3228	10.4429	11.4087	13.8268	11.8276	14.1318	11.5747	13.1105	15.3184	12.6047	16.7765	12.4522	12.5693	14.4967	11.599	11.8052	12.7263
1553768_a_at	207.089	207.331	219.135	499.382	468.028	427.937	719.195	707.633	634.632	456.197	387.518	378.66	410.311	465.517	481.608	589.374	534.673	545.884
1553769_at	51.2728	53.4272	62.2285	62.2747	52.0613	56.8547	56.7783	56.1398	49.2891	58.6364	61.5158	60.0405	51.0037	64.838	59.3205	57.2053	47.7211	54.0845
1553770_a_at	67.6113	80.5328	69.7767	68.7841	75.7439	76.1271	67.8326	64.5926	61.1832	72.9637	61.6236	67.3561	77.5409	67.855	68.0883	70.9549	71.7696	69.9321
1553772_at	23.7191	21.7654	21.7737	22.4002	23.1657	20.3844	25.0184	21.6502	26.5094	20.6288	22.5797	23.1686	23.5075	27.639	25.3111	19.54	23.1328	24.3335
1553775_at	149.22	148.575	174.835	142.408	118.31	140.69	149.043	139.097	121.931	174.271	174.215	159.859	156.266	164.353	161.312	123.908	102.073	136.76
1553776_at	9.9154	10.0244	12.1876	9.146	8.3903	9.42855	9.2367	10.32	10.486	9.36376	10.7334	9.33982	9.76078	9.88894	9.99123	10.301	9.22183	10.3259
1553778_at	205.407	159.647	212.152	253.438	250.296	236.954	304.637	314.481	288.728	210.785	201.98	216.266	201.686	207.797	235.592	239.72	244.137	235.908
1553780_at	162.02	157.868	143.63	170.47	140.873	157.976	188.96	204.647	183.56	161.387	144.402	179.097	164.965	179.614	173.688	121.024	127.054	155.351
1553781_at	10.721	8.73766	8.70787	9.8752	9.31137	8.90003	8.08506	9.31137	9.07302	8.8807	8.42663	7.99555	8.80643	9.22768	9.24296	9.39602	9.09194	9.93431
1553785_at	176.017	141.539	181.738	139.866	139.171	139.695	135.471	121.456	109.68	104.116	87.8331	105.734	102.384	93.4321	118.691	146.398	158.544	152.578
1553787_at	12.9908	16.2543	14.9912	16.7836	12.4731	18.5661	16.786	15.7052	14.368	16.1454	17.9762	15.7273	15.5345	15.7095	15.5544	14.2529	14.3047	16.7279
1553789_a_at	46.3665	46.7797	43.5546	44.7616	44.6681	41.2233	51.0793	36.1811	39.5993	34.5484	39.1263	29.0833	27.2405	35.8172	31.4017	50.7236	56.7937	47.3789
1553792_at	10.1752	11.2872	10.9792	11.5744	9.72659	11.8446	16.1994	15.2768	17.2432	9.98379	9.63878	11.1799	10.5868	9.68431	10.4167	11.5027	10.3926	10.2405
1553793_a_at	31.7373	43.9487	32.0854	39.8658	45.6876	54.0303	58.1629	67.0134	54.7026	53.1501	62.3384	55.4491	56.3363	45.2604	47.3238	46.5099	33.8953	50.9337
1553794_at	29.1407	32.3586	27.7934	31.4901	28.7432	29.1882	29.565	31.3611	31.867	28.3829	29.2962	26.838	24.6997	25.8206	27.6696	27.1036	27.3856	26.887
1553796_at	28.811	29.5819	26.8431	25.0187	33.5493	26.3146	28.2436	33.602	35.4319	26.4503	25.6899	25.0381	28.0016	29.9791	30.6638	26.2015	25.264	26.1087
1553797_a_at	12.8414	11.3097	13.3806	11.8108	12.4569	11.4934	12.0001	11.8241	12.5699	11.6272	11.2851	12.6753	11.4178	10.2203	9.7652	11.3764	11.4871	11.246
1553798_a_at	23.2683	21.2391	26.0393	21.6836	23.1879	19.1441	36.7195	31.0226	35.4863	18.4159	19.6749	24.6594	21.7905	23.4237	20.211	21.5464	23.888	23.3916
1553799_at	13.1852	12.9409	11.3756	11.4553	12.0711	13.0667	10.9234	11.6779	11.9214	13.9102	12.7834	12.0061	12.2534	11.6963	13.1412	12.4473	12.431	14.385
1553801_a_at	350.696	319.603	285.853	337.454	340.942	327.101	425.005	383.327	387.741	342.797	314.3	362.939	433.734	393.13	382.468	321.259	303.518	313.439
1553802_a_at	59.5288	58.1768	59.7722	60.8255	63.4406	60.3289	69.2195	62.4445	57.2964	66.8478	70.1606	61.3666	65.1899	70.9891	68.013	49.0597	50.2981	52.8904
1553803_at	323.458	331.515	284.792	360.849	294.741	311.447	358.903	364.714	358.903	329.072	396.043	345.229	324.032	346.706	350.059	282.271	291.327	323.365
1553804_a_at	28.9966	33.5381	29.5739	34.8676	27.5198	29.5328	36.6956	37.9681	32.025	29.8571	34.1945	31.0783	33.1797	34.1769	29.9972	28.3819	24.9032	35.6324
1553805_at	67.0139	56.8229	72.5945	63.1069	59.3784	61.6978	61.9642	62.7708	62.8096	73.905	72.5945	73.6387	60.6397	71.4721	71.7311	59.3814	57.5691	61.9533
1553808_a_at	16.5553	13.2122	14.8564	14.2685	16.6951	12.3727	14.1771	13.8969	11.9772	12.5782	14.9515	16.5283	15.1664	14.2208	13.0003	14.0014	13.306	12.2431
1553809_a_at	33.2347	29.7189	30.246	41.9133	33.3984	29.3157	28.5813	32.6448	34.2553	56.4945	47.0465	42.4927	28.3443	31.827	28.1919	32.581	25.2687	32.7183
1553810_a_at	65.2989	75.7294	67.3447	56.586	51.4863	58.9458	36.1666	32.4216	24.6077	20.3982	21.1835	23.3554	29.1131	26.1907	32.7594	96.703	125.908	117.964
1553811_at	18.4879	17.0203	18.8412	18.3677	19.8905	19.2033	22.1921	21.6578	15.7927	16.4997	17.6171	19.4954	18.5537	18.5003	18.5223	16.3888	19.3295	17.9575
1553812_at	34.6457	37.5288	41.1609	40.5713	38.0114	40.3186	38.7369	41.6783	38.3388	38.9311	33.3867	41.1026	41.2321	44.5645	44.1839	40.2694	38.4108	42.7879
1553813_s_at	25.9185	26.3777	30.3517	25.3952	35.472	27.5185	29.9747	23.2666	27.6556	27.5694	24.2544	23.0116	33.6454	33.9239	34.695	28.8058	27.5818	28.4316
1553815_a_at	55.6544	71.8784	63.2436	47.7791	58.8068	55.357	147.158	139.103	133.565	70.6607	85.9934	105.789	56.3723	58.1862	54.767	49.6628	46.8698	54.6905
1553817_at	28.1877	28.1308	33.6681	42.0602	29.4463	36.8091	32.9706	30.1635	25.6469	24.9187	30.482	20.9897	22.1841	26.7974	30.1366	26.719	26.2937	32.9706
1553818_x_at	29.0493	35.5892	27.8668	28.8587	36.2038	27.1664	25.1198	32.0829	21.8889	29.1102	26.1626	28.4484	23.4897	25.404	28.479	26.7504	26.0731	26.3545
1553821_at	19.3782	26.1209	25.4599	25.8569	20.6702	22.1927	26.5506	24.5365	21.1116	22.5638	23.4091	20.1967	23.6081	23.8733	25.7946	20.4473	19.7594	20.3284
1553822_at	12.1052	11.5149	11.6696	13.8859	9.70074	10.9233	11.9635	13.0936	13.6668	9.48697	11.8984	11.1579	9.57205	9.70467	8.93318	13.8922	11.4971	11.5336
1553823_a_at	14.3897	17.5793	15.7651	15.5287	16.4952	15.9204	14.3364	17.942	17.6241	19.173	18.3761	14.7477	15.5402	15.9157	16.6141	16.4485	15.8491	15.9052
1553826_a_at	172.253	165.577	170.728	172.994	167.746	160.054	168.984	168.743	162.436	159.019	141.027	142.066	162.542	171.514	162.3	161.599	139.309	155.771
1553828_at	31.5239	32.0397	29.297	33.1383	30.2243	35.6075	31.9632	33.9773	31.3921	33.2608	28.0892	26.9871	34.2465	33.6227	31.7437	33.0875	29.5651	31.459
1553829_at	21.4108	20.3775	21.317	20.6242	19.3689	20.3775	17.1213	15.389	23.7934	39.4145	44.9034	30.9602	21.7055	26.976	24.4275	20.1294	18.1052	19.523
1553830_s_at	19.0963	19.5268	20.1863	19.3564	17.7901	21.1835	19.9744	17.4702	18.1004	20.6055	17.4228	19.0116	18.6199	18.9723	19.7719	22.3004	23.2719	22.8715
1553831_at	90.8102	101.806	96.4818	95.6356	84.6388	91.4548	101.382	109.55	99.7554	85.3279	89.6224	90.7864	88.021	89.4666	94.2976	89.7682	91.9986	88.6212
1553832_at	113.572	104.147	114.359	117.08	99.1647	107.694	97.7186	135.439	119.197	112.786	116.458	130.025	103.38	97.923	113.867	102.911	104.393	104.964
1553834_at	12.9764	11.6265	11.0384	11.6932	11.2825	11.7867	11.2969	10.8797	11.0804	12.4935	10.947	11.0922	9.95168	10.7206	9.99123	10.8762	14.2052	10.1301
1553835_a_at	17.1152	18.1663	18.1093	21.2837	17.5638	16.9533	20.4285	17.9336	14.5046	18.5641	21.5707	18.3769	18.2952	16.4933	19.2058	16.8739	15.3718	20.5187
1553837_at	65.3124	74.8485	67.4437	89.763	70.5621	73.8157	75.5817	79.391	83.6947	72.8745	65.7137	53.1584	72.5972	72.3046	63.0629	69.0595	62.9765	73.9767
1553838_at	18.5056	16.5097	18.2882	19.7329	16.1169	14.593	15.6893	14.9196	15.5903	15.894	16.9362	18.0775	18.5683	17.63	17.456	21.6639	13.4078	16.9735
1553839_at	150.725	152.867	162.241	157.035	151.174	163.599	160.08	162.964	148.369	176.791	159.552	145.068	163.134	170.299	182.09	147.656	145.813	149.933
1553840_a_at	72.6128	71.0289	72.7349	70.0867	59.7048	81.1304	61.1223	73.1895	74.0475	75.2137	77.5988	65.9044	66.3828	72.2881	59.2483	65.4179	58.6114	68.2314
1553842_at	13.9016	14.4116	13.1979	15.6793	13.8632	12.994	12.3291	11.3602	8.69807	14.1411	11.2705	11.6439	11.7831	10.9923	10.3322	13.1321	12.505	10.468
1553843_at	103.099	126.284	93.6623	116.777	105.782	96.1833	110.482	107.996	98.3837	103.971	109.077	100.697	114.816	105.137	114.35	92.2612	100.341	110.46
1553844_a_at	34.8423	43.3797	32.4652	37.3256	36.7687	39.194	51.918	46.2427	34.2881	33.2336	37.3726	35.2144	34.6667	36.4106	39.8683	33.3307	35.4004	37.3726
1553845_x_at	100.509	105.825	90.4104	108.258	91.6869	80.4996	99.5475	99.9639	91.9587	90.3997	103.797	91.0342	103.194	104.234	115.567	96.4495	92.9554	83.3398
1553846_at	67.3443	72.166	54.187	78.4386	74.4106	61.1346	78.4229	73.5249	67.0299	68.3584	61.0587	62.5225	76.9775	75.2067	67.4249	71.5502	58.7973	71.434
1553847_a_at	30.2515	29.3771	33.0251	40.8029	34.0764	31.4381	33.132	42.2621	40.5206	42.8466	33.9904	29.9795	34.6537	32.3458	33.3677	31.2668	29.9795	29.2397
1553849_at	13.1468	13.5513	12.5431	12.8729	14.507	12.8174	11.7848	14.2088	14.1269	15.2248	12.4361	11.9592	12.4075	13.5863	14.0107	12.5748	12.0309	12.488
1553850_at	17.1988	15.3113	16.4561	15.4148	13.5079	14.6568	14.4576	14.296	13.4572	14.7812	14.4995	14.7636	14.9396	15.6348	15.9705	13.9465	13.9908	17.6776
1553851_at	9.73479	9.42423	11.426	9.46998	10.9211	9.55948	11.1897	10.5658	11.635	9.6363	9.56339	10.1733	10.5185	9.68976	9.8736	9.56339	9.53976	10.4377
1553852_at	33.7942	26.544	31.1289	40.6613	42.1469	51.3226	40.1958	32.3365	32.5364	39.1592	41.4769	40.9997	39.3219	36.3617	39.2032	35.4184	43.7961	38.9193
1553856_s_at	49.0339	56.3966	48.0147	57.6238	48.8434	53.913	49.2841	54.5513	49.1269	49.5902	49.1269	48.1718	53.2508	49.0339	57.8213	39.138	44.1861	48.6012
1553857_at	71.7117	86.8457	74.6128	85.189	85.7239	76.8566	110.86	109.722	99.8528	84.4154	83.355	81.2655	81.9688	92.506	86.2025	85.6341	80.0315	99.6681
1553858_at	277.085	323.655	290.574	275.731	284.966	296.792	257.045	269.753	274.714	274.999	237.021	260.299	216.969	210.103	236.575	251.045	273.569	278.464
1553859_at	19.1971	19.5698	17.836	19.9794	17.19	16.4132	16.5866	17.7033	18.7011	17.6775	19.9794	20.9456	18.8065	21.7826	17.5132	18.9863	19.0359	14.5121
1553860_at	57.2661	57.1565	55.7605	70.4565	66.0072	57.903	61.8535	57.5537	62.2766	63.0993	72.1278	61.1346	72.3171	66.626	70.0811	65.9934	58.7294	57.0827
1553861_at	27.924	27.1987	27.0403	40.6535	30.9619	27.6366	31.9436	30.1809	24.6729	40.2179	44.5555	46.3476	54.783	52.0831	54.9248	25.692	29.2996	33.6342
1553863_at	29.9284	29.1478	29.4683	35.6899	33.5295	32.6959	33.557	33.3595	31.2965	31.6799	32.0231	27.9342	32.037	33.177	32.2381	25.5682	27.2364	37.7471
1553864_at	13.3073	14.1245	13.5555	15.4324	13.2164	13.1814	12.3338	13.9399	12.1233	12.6227	11.9558	13.6921	14.8565	16.5613	12.7313	12.0337	13.1806	14.4075
1553865_a_at	17.4048	16.8796	18.9758	19.9953	16.5715	16.8645	14.6097	16.2909	15.9529	18.019	20.954	15.9529	15.7871	17.317	15.5722	13.9189	14.9092	16.4903
1553868_a_at	8.72784	10.0572	9.57596	12.8545	10.2257	10.5063	9.60063	10.0836	9.11782	8.60013	10.0263	8.88881	14.7013	11.3383	10.7815	10.2443	12.1634	11.8795
1553869_at	20.9181	21.1735	25.2683	22.3303	21.1053	18.2444	22.5001	24.72	24.7131	26.9729	20.0176	23.1219	20.0302	21.1739	19.4651	20.7059	21.3869	23.9419
1553871_at	115.723	122.123	111.009	125.797	114.942	114.261	133.353	121.982	134.324	134.041	149.366	160.212	113.019	131.037	117.496	115.469	118.804	113.433
1553872_at	57.0434	52.6974	56.1493	67.4558	55.7458	63.7549	61.7225	64.9199	57.7153	62.3779	64.6466	57.1795	54.7888	61.3575	62.8582	46.9799	57.973	65.1909
1553873_at	11.2745	11.4554	10.5874	13.954	11.5022	13.0277	10.6679	11.6062	12.1225	12.4388	11.8226	10.7974	10.1883	11.4554	10.6318	11.0018	12.1289	11.3461
1553874_a_at	37.9044	39.2208	34.6283	40.6633	39.017	37.5796	43.2113	42.3807	45.4527	35.1973	42.8061	39.8015	31.2327	40.3849	37.2425	37.0276	37.5945	36.7136
1553875_s_at	78.6808	82.4307	80.4749	87.9121	79.3502	85.1588	92.1312	94.3441	82.8929	86.7859	73.0011	79.8445	83.378	98.6674	95.5809	68.4993	82.6221	86.5398
1553876_at	30.4399	30.8116	31.6987	29.81	24.851	26.8642	26.4029	33.185	26.2016	28.2796	23.9387	25.4272	22.4994	28.9917	24.4275	24.2624	27.8866	26.2982
1553878_at	11.5705	17.9225	19.4937	14.3674	17.5262	13.8639	14.5789	17.7319	16.3501	14.9241	15.5527	12.0034	17.6693	15.6425	18.5683	14.2809	13.674	15.5796
1553879_a_at	21.2428	21.7485	20.0363	19.554	19.8534	17.8162	18.6007	21.1685	20.0125	18.976	18.6521	16.7771	22.9533	21.7564	19.5504	19.0651	21.047	21.5924
1553880_at	33.3468	40.6613	45.8841	45.3675	47.101	44.0553	51.5731	47.6129	40.969	40.5627	47.1231	41.6997	45.9242	50.6148	40.5694	38.8849	40.8288	45.3993
1553881_at	31.6034	25.7363	35.9657	35.9258	27.5089	33.7938	32.236	34.418	30.1204	48.5905	38.4391	39.6813	33.7666	35.1153	35.157	34.9646	35.157	33.5672
1553882_at	12.5805	12.5085	13.1675	16.0976	14.9287	14.5325	11.9704	13.7981	12.9542	11.5266	11.0622	12.5277	14.7133	16.1891	16.6695	16.1755	13.4351	13.1652
1553883_at	10.082	10.3986	9.42197	9.71264	11.2038	10.0882	9.4543	9.36095	8.92806	11.037	9.22183	10.7357	8.62359	9.32171	9.81327	9.95601	10.1684	9.53757
1553885_x_at	9.79707	11.1192	9.43966	8.51051	9.64951	9.34546	9.9999	9.32376	9.82298	11.0791	9.9677	10.126	8.68207	9.13941	10.0056	9.35446	10.7797	12.4409
1553886_at	10.5991	10.711	10.3711	12.4589	11.0019	10.6224	11.2797	12.1499	12.8462	10.7786	12.7399	10.5991	11.0169	9.35669	10.8784	10.0997	11.1792	10.0593
1553887_at	14.707	14.5177	13.9011	13.973	14.5733	16.0818	14.3843	16.763	15.0875	15.4861	14.7871	13.973	12.6706	16.719	14.5321	13.3929	12.365	15.101
1553888_at	16.4229	16.3257	16.4159	15.7664	15.7023	18.1559	15.5339	14.13	13.4759	13.9166	15.179	14.9243	13.7402	13.6407	15.3559	14.7416	15.438	13.3551
1553889_at	73.6538	70.1409	66.9607	71.2539	60.5848	59.2459	83.9457	63.8496	82.6447	68.3574	65.68	63.5279	63.5561	59.9154	66.063	58.9295	57.1764	64.6215
1553890_s_at	49.2374	59.4364	56.0759	64.9764	60.3321	45.5236	54.5523	59.0135	48.5423	75.3339	75.0185	64.895	52.454	62.3716	47.8819	47.8257	45.4501	51.6095
1553891_at	22.4375	23.3562	23.6303	28.267	23.6832	23.8473	24.9018	26.7093	23.3356	23.9321	26.2124	27.1044	22.4408	23.4084	19.2337	20.2845	20.3437	23.4753
1553893_at	47.7694	58.2096	44.8444	54.8798	54.02	56.4595	58.7004	54.9791	65.3987	64.4059	54.5026	51.0073	50.908	55.5032	53.4247	52.3978	44.6352	58.7458
1553894_at	19.5544	20.9642	17.337	15.4708	17.6673	20.0433	25.4305	20.9385	20.3982	17.6696	17.6512	18.8149	18.5119	18.0106	17.4032	14.8394	14.4605	15.2877
1553895_at	34.9993	32.546	45.5612	39.4306	37.6006	34.6358	40.2872	38.6535	42.9608	36.9975	36.0835	41.3111	34.6942	44.2911	36.8049	31.1734	36.8637	30.8762
1553898_a_at	11.997	12.1186	12.2058	12.5529	12.2913	10.6271	12.0329	14.9505	12.9732	16.6661	14.2013	11.997	12.6549	13.0404	12.4697	12.6835	10.7589	12.117
1553900_s_at	86.6024	85.5906	92.9853	96.4455	84.2845	79.6377	89.1063	76.9982	89.699	74.3343	77.1241	86.6038	87.7099	90.4616	78.4794	82.0019	79.5858	78.6332
1553901_x_at	16.4525	16.4464	15.9034	17.2287	14.8303	15.4994	16.4249	15.8387	17.3975	15.3865	16.4775	17.3773	16.1748	16.7211	17.4868	14.9621	16.346	15.8388
1553905_at	25.169	21.3764	25.8388	22.3274	23.0798	25.3977	19.3627	18.6193	19.6569	26.0456	24.713	24.7995	22.4225	22.5578	18.5648	28.0305	25.2967	22.6707
1553906_s_at	784.605	725.362	737.036	873.14	722.019	753.455	876.92	909.727	851.345	787.36	811.777	789.532	751.964	792.865	805.13	707.976	696.518	847.295
1553907_a_at	11.3399	11.5721	10.4932	11.8971	11.0966	10.1279	13.3694	11.1998	12.3587	11.5511	12.2525	13.512	11.4698	12.257	13.3624	10.7277	14.1131	10.1531
1553909_x_at	105.049	135.828	107.073	133.37	103.518	86.4358	112.964	111.119	110.231	93.935	105.831	107.346	101.346	92.568	87.8535	105.362	100.662	122.747
1553910_at	30.9958	27.0417	27.833	32.0582	26.7372	26.8139	29.7909	28.0108	26.7489	32.3493	30.224	30.1	21.2417	26.6712	25.7058	24.2228	21.6105	27.0743
1553911_at	12.7302	12.62	14.2451	12.6645	14.907	17.0649	12.2751	16.3105	14.5541	12.9476	14.1318	15.2605	13.0457	15.835	12.3419	13.0104	12.8752	13.9072
1553912_at	13.6941	13.6787	13.7159	14.3317	14.1277	12.8165	13.8883	14.8414	15.6153	12.1783	14.8239	13.326	11.988	14.3076	11.583	11.9347	12.877	13.8479
1553914_at	22.1435	26.8368	21.5889	28.9935	20.9055	20.78	23.3489	23.3842	21.3451	18.9742	21.2874	22.9779	21.8432	19.594	22.1279	20.044	21.7314	23.309
1553915_at	10.5195	10.0627	9.14177	11.1105	9.50623	8.52388	9.85926	9.25616	9.93261	11.266	10.44	9.20169	9.07645	8.82245	8.66516	9.29941	7.69945	8.88033
1553917_at	69.0059	62.8283	78.8007	60.3661	58.6608	64.9932	74.4838	77.8071	76.7122	80.6316	80.8474	78.9818	95.4357	95.7908	90.8799	57.6181	73.0421	74.4085
1553918_at	45.2366	48.8637	38.7192	41.8264	43.6756	36.6565	47.4517	49.2952	41.558	43.3634	35.5084	39.7768	38.4108	42.1059	37.3973	29.0039	46.0809	46.0567
1553919_at	63.6437	80.5604	74.4568	94.3962	76.9785	74.4673	90.1997	101.827	84.298	79.1853	80.9915	76.6275	74.3413	84.5027	86.5247	85.5271	83.5432	92.3108
1553920_at	11.3425	13.3427	10.6318	12.1217	11.7741	12.6098	12.3026	13.9276	13.1985	11.957	14.5429	15.2797	12.0165	11.3561	10.205	13.3821	12.4739	12.0767
1553923_at	30.4399	39.2558	37.2249	43.941	36.1722	37.9669	32.4951	36.5928	29.4818	36.534	35.2663	39.7913	39.3096	36.9744	27.0745	33.6977	33.6505	35.8834
1553924_at	14.3271	14.5897	13.3288	15.8583	13.6777	14.6986	14.8098	15.7533	11.1731	12.9962	13.6405	12.4645	13.3106	14.9221	14.7621	16.0782	14.2981	15.1377
1553927_at	23.0663	26.9517	27.6332	24.0257	25.5812	24.9416	24.2817	26.6091	28.0914	24.29	21.9077	23.6185	25.8006	27.7641	27.6734	23.184	22.5814	24.8187
1553928_at	631.041	651.484	604.378	613.02	669.966	682.897	650.057	663.904	690.694	892.82	827.256	845.145	690.694	663.648	685.141	670.053	700.92	644.988
1553929_at	32.8047	35.0036	30.658	35.3659	33.7694	30.4298	33.0851	38.2017	36.7927	30.8456	31.7609	31.2962	35.585	32.6471	31.1691	31.2647	30.0815	33.3736
1553930_at	12.1855	12.4738	15.7663	13.761	10.6779	12.7196	13.073	14.4922	12.7287	11.6266	13.9513	13.372	15.2247	12.9639	13.1516	12.702	11.5214	13.0691
1553931_at	14.4528	13.6624	13.5509	15.0144	13.5502	14.3657	15.44	17.2729	16.8453	13.8609	14.0828	13.6547	15.1019	16.4582	14.9539	14.1055	11.9408	14.6332
1553934_at	11.4646	12.0941	11.8271	11.401	11.9013	12.5744	15.0121	12.7517	12.7194	12.9434	12.4021	11.755	13.4228	12.3492	13.7453	11.0532	12.6034	13.5927
1553935_at	13.4912	13.0532	14.4922	15.3292	13.9083	11.7497	16.9513	15.1483	13.9533	13.4598	11.7394	16.157	14.6304	14.4012	12.6041	13.466	11.4979	13.9941
1553936_a_at	47.8518	53.9019	63.9592	61.2967	57.227	57.5707	63.8439	69.4347	63.4535	56.0286	54.5026	51.4906	55.9789	58.111	55.316	53.9109	52.5178	60.4861
1553938_a_at	29.5428	28.2966	31.1487	41.1713	40.1234	37.0512	89.444	106.506	123.686	29.5643	29.1209	25.5355	49.8015	41.2166	48.4173	49.0667	37.348	40.1825
1553940_a_at	150.353	109.791	144.205	166.953	195.164	169.334	286.574	321.697	266.206	164.603	169.229	150.635	165.941	140.575	157.43	138.582	132.741	145.097
1553943_at	173.998	169.793	190.583	188.663	174.131	179.099	148.358	170.019	164.022	184.38	178.019	174.297	197.686	225.474	193.575	161.449	152.758	178.189
1553944_at	338.964	233.295	331.615	353.212	411.119	381.711	30.267	24.148	22.7711	671.96	694.755	678.811	126.471	133.505	140.711	270.055	264.27	282.99
1553945_at	96.3463	91.5596	80.3316	105.117	103.611	77.305	88.632	93.7401	101.908	80.1413	85.7119	85.4137	87.7928	96.3283	103.029	76.5872	78.624	87.7292
1553946_at	54.3727	43.8974	47.2663	49.7834	43.8377	47.6414	52.1583	37.1038	41.6054	44.8842	59.4344	43.1656	45.2819	45.2734	43.9569	41.6497	38.2084	45.0225
1553947_at	361.529	214.772	345.139	443.321	488.091	427.974	468.314	478.498	420.012	366.999	369.202	302.421	330.472	321.213	318.408	447.616	466.479	421.892
1553949_at	45.1903	60.675	47.3148	50.5605	48.869	53.2367	44.3215	49.6392	56.8554	50.2488	44.3215	54.0345	41.3798	52.9462	41.0148	48.3488	44.2447	56.1003
1553952_at	110.452	124.887	108.322	115.126	93.7127	99.0711	129.788	130.738	136.218	112.355	102.523	101.019	111.839	122.577	110.019	95.5945	83.5787	110.259
1553954_at	886.384	832.847	832.521	785.538	794.933	798.866	201.953	222.001	206.171	539.864	565.359	557.775	498.316	418.961	458.697	745.914	751.57	737.686
1553955_at	712.52	751.464	704.067	691.909	715.962	731.573	625.819	640.383	658.743	390.842	416.512	415.541	650.926	637.516	605.686	602.239	642.554	654.644
1553956_at	514.741	471.292	442.248	489.037	544.405	509.109	198.609	165.408	219.164	219.259	208.236	221.622	288.979	299.092	286.624	564.014	612.593	568.701
1553957_at	268.258	313.576	313.575	234.544	261.251	257.674	176.858	185.042	187.96	236.555	221.101	229.91	194.739	194.953	216.041	256.882	236.929	231.091
1553959_a_at	658.605	706.66	644.715	805.778	832.815	831.241	2813.91	2762.78	2915.02	618.888	650.079	654.093	663.456	650.353	700.991	886.547	886.519	768.616
1553960_at	141.025	178.124	155.5	165.964	189.908	195.908	178.833	164.539	179.982	134.748	117.372	130.121	240.077	212.408	218.294	162.861	149.156	152.544
1553961_s_at	136.831	145.09	146.449	151.841	143.363	144.127	160.382	154.458	174.507	141.508	123.827	119.014	142.733	167.786	163.186	122.602	132.903	143.482
1553962_s_at	936.624	643.414	1038.77	1253.25	1387.11	1410.03	617.63	571.797	586.476	1212.68	1271.13	1215.62	327.315	409.078	385.774	1129.95	1194.38	1130.07
1553963_at	10.5922	8.68588	9.65189	9.54402	9.38958	9.32486	9.95418	9.18763	9.6039	8.92583	9.3285	9.02252	9.37816	9.22736	9.46547	9.5216	9.51247	9.38866
1553965_x_at	11.3821	9.79916	11.7665	13.4159	13.6472	14.2531	10.2684	9.68542	8.45626	13.9256	12.8729	11.5858	11.1588	8.50648	11.2802	11.9943	11.7739	11.8695
1553967_at	55.7609	50.7331	50.4972	61.4972	62.151	48.9867	58.5975	73.8676	58.0626	54.8299	63.2365	53.8433	70.8566	73.1329	64.2354	56.5051	53.6546	63.9639
1553968_a_at	300.37	311.297	309.873	373.168	347.781	336.241	353.41	369.679	355.107	353.066	346.227	315.834	370.075	374.858	453.167	333.942	346.686	341.082
1553970_s_at	44.8927	42.4976	37.0503	48.856	56.247	65.9674	25.2671	29.8375	32.8024	30.8113	30.774	31.6962	24.638	24.9013	30.3632	52.4775	43.767	63.695
1553971_a_at	178.153	182.097	199.186	243.797	235.8	248.241	185.278	170.618	173.806	637.324	673.34	679.359	311.897	297.126	287.238	167.31	198.168	189.932
1553972_a_at	1144.54	838.909	1242.96	839.265	891.964	864.804	650.433	715.527	659.243	1061.51	1038.3	982.954	806.836	791.04	795.145	708.41	721.802	650.647
1553973_a_at	58.0865	68.5608	53.163	59.2081	50.608	56.6343	32.4793	66.199	63.489	60.0184	52.6203	58.852	58.3891	54.2424	55.0049	49.3191	51.8865	56.6068
1553974_at	550.839	525.181	529.594	538.537	557.129	564.516	767.873	804.982	750.468	636.508	662.547	646.66	364.38	351.511	325.408	462.828	448.297	456.203
1553976_a_at	454.347	419.269	386.024	471.803	514.575	507.568	1079.69	1030.82	1030.65	445.427	429.796	387.865	373.438	347.138	409.012	493.519	521.193	473.888
1553977_a_at	500.344	422.855	589.432	382.562	394.53	398.397	137.079	129.113	160.121	653.834	617.815	567.368	417.696	464.521	504.482	288.456	309.793	304.925
1553978_at	385.891	424.186	384.347	386.332	399.403	416.808	449.196	464.469	438.025	307.931	263.613	291.429	512.365	480.914	470.797	530.692	509.534	445.641
1553979_at	1149.52	1263.27	992.866	877.816	1004.29	954.512	1213.99	1161.07	1279.07	855.931	865.62	837.443	1041.16	989.617	1047.13	1110.67	1160.86	1024.69
1553982_a_at	135.778	131.903	137.964	157.519	148.816	138.092	81.0617	71.832	83.6932	124.95	119.804	127.908	107.384	85.4062	96.1287	197.169	208.257	167.093
1553983_at	128.902	144.019	115.149	137.939	135.177	129.665	88.9341	103.519	96.9611	82.5155	89.1357	100.956	99.2146	106.992	114.249	122.293	160.943	176.425
1553984_s_at	1248.85	1379.76	1257	1004.64	1070.93	1034.63	783.053	776.394	771.645	714.264	736.153	756.551	630.977	611.646	601.696	1613.83	1581.34	1416.8
1553986_at	31.3493	41.5987	27.3976	40.0647	37.2899	34.019	41.7692	38.2109	41.5295	41.4051	55.6273	50.1172	66.9403	75.3049	62.9802	38.6019	39.0141	36.8696
1553987_at	628.569	577.831	600.713	581.836	606.45	585.105	1487.1	1417.54	1452.47	641.392	648.293	591.832	757.027	722.197	745.043	497.196	521.853	478.525
1553989_a_at	42.5257	46.1415	49.8997	52.8672	51.2534	51.0389	58.2087	58.2363	50.283	41.9266	47.5267	34.3059	52.9415	55.0905	56.8963	49.6096	47.1604	48.8016
1553990_at	50.7623	53.6368	60.7728	56.1627	44.9955	50.9101	67.608	54.4065	61.0216	51.157	50.6493	53.6221	53.6913	55.591	60.3376	47.1625	48.0455	48.5359
1553991_s_at	238.381	223.67	232.148	305.984	352.669	315.486	189.34	149.908	187.532	678.307	607.244	575.764	268.567	247.353	278.254	356.134	341.149	318.791
1553992_s_at	178.625	169.664	197.522	154.847	180.79	192.084	224.994	209.902	180.754	202.065	204.48	213.198	201.249	179.985	203.533	145.992	141.505	138.056
1553993_s_at	383.661	436.026	384.855	424.567	468.037	471.524	344.022	366.857	310.87	752.669	705.812	674.341	489.764	533.583	570.776	602.445	548.378	493.161
1553994_at	573.741	697.892	516.265	413.358	433.324	419.539	287.558	283.974	267.776	344.697	390.612	360.686	421.481	375.669	418.305	707.353	714.355	669.575
1553995_a_at	395.713	391.146	346.357	224.923	290.29	267.299	217.471	229.697	235.152	246.353	249.7	242.891	259.345	234.497	280.55	495.134	465.876	435.739
1553997_a_at	279.416	256.363	296.278	295.774	292.725	298.887	297.392	294.004	269.431	258.013	249.121	224.864	236.556	265.353	272.175	306.361	309.872	276.032
1553998_at	17.5931	18.9706	22.9901	19.9718	17.4332	15.7882	18.21	21.084	18.9624	20.1057	17.1495	17.833	17.5529	21.6032	20.4011	15.7715	14.755	16.1262
1554001_at	166.37	193.519	164.245	158.589	196.295	159.205	261.044	278.212	272.334	167.63	142.051	161.575	281.86	275.815	267.903	186.258	177.419	193.991
1554003_at	187.549	185.714	153.035	169.119	158.68	153.47	88.9466	96.9436	101.103	191.875	222.834	206.221	311.551	287.574	280.738	183.929	179.742	167.218
1554004_a_at	145.322	105.936	123.192	117.104	104.129	139.281	113.189	106.877	122.54	176.87	189.525	168.481	189.792	167.672	170.798	123.185	119.126	121.257
1554006_a_at	120.417	107.013	119.665	125.404	131.158	120.626	121.343	108.542	120.321	158.016	185.276	162.934	111.437	126.073	110.468	109.598	113.293	125.959
1554007_at	18.7662	16.9089	24.5426	15.1366	18.5222	19.0355	20.2406	17.9578	15.7939	28.2876	32.0854	32.9731	14.8774	17.5343	16.0739	15.1225	17.3577	16.2908
1554008_at	269.537	252.332	219.676	254.214	276.984	276.244	832.789	801.228	824.707	223.841	233.381	198.901	710.007	718.074	710.13	394.633	396.536	330.829
1554010_at	232.756	262.495	201.015	313.575	290.064	283.552	284.554	305.963	275.642	415.743	468.094	408.381	250.861	279.061	276.572	275.648	266.436	258.971
1554012_at	24.4006	25.3169	22.9028	22.2801	28.2993	29.1651	12.594	12.0708	11.6133	10.8188	12.8729	10.8762	10.31	10.3327	10.7277	17.4084	15.0149	17.608
1554014_at	207.339	234.683	213.941	182.178	228.26	195.908	342.476	323.329	329.407	196.853	175.665	194.116	305.098	305.435	322.814	255.4	296.931	198.019
1554015_a_at	191.392	169.071	185.411	218.313	217.662	216.347	425.038	395.584	387.948	226.655	218.993	212.835	254.496	278.48	264.397	218.217	239.441	215.692
1554016_a_at	353.614	310.238	333.968	324.075	334.761	346.353	502.342	486.34	488.575	309.363	334.439	313.229	476.589	453.297	477.016	425.158	422.287	375.477
1554017_at	125.334	122.314	121.622	140.353	113.644	127.043	120.335	129.041	128.803	127.853	123.199	114.408	117.282	134.979	124.984	102.726	107.286	119.315
1554018_at	18.7263	13.403	15.0843	14.3653	14.8978	13.4741	10.7034	11.439	9.93261	9.50625	11.0605	9.85127	17.5382	14.8193	21.8768	15.8193	14.7688	18.1519
1554019_s_at	69.6143	82.4204	65.1968	71.3893	76.5872	76.2545	69.8666	70.6052	68.7155	65.0223	58.4024	70.3182	52.5558	46.5365	45.9418	104.838	107.352	96.2974
1554020_at	13.4509	12.5775	12.3949	13.4855	12.1159	12.7025	13.7866	12.2979	11.5779	11.8226	11.3461	11.7326	12.2753	12.0557	10.3372	11.6181	10.751	12.2387
1554021_a_at	675.824	643.302	589.613	580.023	620.2	616.353	670.827	730.769	712.517	465.961	467.424	481.476	672.134	653.527	689.091	662.388	628.854	593.666
1554022_at	21.8509	20.4064	19.7664	19.7269	17.1231	18.4306	24.0604	25.2138	25.4817	20.9784	16.569	19.9471	22.8828	20.0166	21.1369	18.7211	18.9504	17.8642
1554023_s_at	111.331	128.096	115.019	124.307	108.895	95.4583	131.341	123.852	133.641	141	135.418	121.952	114.765	121.107	119.908	102.212	97.9936	118.102
1554026_a_at	27.2821	33.029	29.4215	27.5949	30.5314	27.7721	31.8356	30.2688	37.3156	33.0722	33.3245	26.3881	32.2071	31.6038	27.882	31.7375	33.1201	30.2985
1554027_a_at	14.2417	14.4026	12.0547	15.426	13.8823	13.1973	18.1646	14.4743	12.5663	12.3879	13.9366	14.1793	12.6085	11.9259	12.4265	17.1216	15.2077	14.7688
1554029_a_at	220.493	149.741	230.177	249.547	296.194	307.877	266.353	283.109	289.314	289.552	336.728	310.521	211.111	206.773	209.529	218.22	228.75	218.63
1554030_at	106.686	102.682	111.592	95.4233	109.488	98.6206	119.853	123.864	113.04	81.4566	69.6659	85.1962	102.674	100.803	100.172	89.7569	97.0676	101.126
1554032_at	19.7346	18.3338	17.8159	20.147	22.5426	16.9607	18.8388	25.2569	22.0882	21.1443	20.7193	21.7073	19.1777	21.1597	20.7225	16.0886	17.5943	17.3303
1554033_at	20.3486	21.3302	17.2746	21.7519	19.9388	19.228	23.2564	20.2503	21.6833	18.1092	19.5804	21.4574	20.0033	22.4482	20.924	17.4381	17.6219	23.8546
1554034_a_at	14.8932	16.9014	15.5916	16.894	16.3879	16.1634	16.0338	19.2529	18.8825	15.8078	16.8086	15.9203	15.899	16.1829	19.8789	18.1081	15.9562	16.4834
1554036_at	66.752	94.6044	63.4389	63.016	83.5787	75.7005	43.5118	41.6278	45.0006	43.3816	45.3749	46.5875	62.1421	57.5016	64.4907	101.407	94.6611	65.5814
1554037_a_at	24.3906	32.061	26.397	28.2146	29.3876	31.6056	32.6769	32.5531	30.7124	32.9887	24.2544	25.9263	31.426	35.6452	34.0024	33.6781	42.534	29.6112
1554038_at	41.9499	48.2843	43.1023	41.8876	41.423	41.3274	48.6923	50.7803	46.9002	30.9044	29.683	35.4227	38.9558	44.3987	37.633	45.0174	42.3634	42.7349
1554039_at	157.069	169.768	151.864	164.364	156.667	147.755	154.256	149.099	151.2	144.808	162.638	147.134	178.442	159.921	162.562	156.669	156.314	156.173
1554041_at	21.4141	19.8069	23.1535	24.1369	22.4372	20.9029	20.7095	22.1671	20.8881	18.1394	19.3684	20.6081	20.7392	20.9723	18.9634	18.7127	18.5683	25.275
1554042_s_at	86.0993	85.9264	89.8756	96.5781	88.4162	70.2579	97.2413	93.9019	82.9039	81.977	72.2638	75.3896	85.1383	98.9838	96.298	73.8671	70.2579	70.1598
1554043_a_at	41.2021	36.6647	40.2733	41.8563	38.0132	42.7413	39.8558	55.8048	48.3526	40.1458	41.4945	39.1206	43.941	49.3567	40.4386	35.8913	42.5479	43.3326
1554044_a_at	56.0746	51.5366	55.8295	59.2963	50.6493	48.0616	60.8542	52.8947	46.3001	51.5606	54.573	49.82	50.5425	56.9236	51.9315	41.251	52.6236	49.1448
1554045_at	57.4251	58.6539	55.6927	56.6187	60.6011	64.9084	109.03	89.5798	80.7476	49.4513	55.1207	54.0435	51.1031	48.2182	50.0587	64.6092	67.3908	65.304
1554047_at	53.9749	60.0314	49.4665	49.8748	60.7957	55.3837	58.0429	64.788	60.601	69.5847	69.4647	73.4615	53.8014	60.139	62.2002	81.8554	70.1743	67.7503
1554049_s_at	92.3775	80.5788	94.744	99.979	90.7583	109.324	23.6626	30.787	26.6535	92.3589	93.8767	99.9175	105.878	114.704	101.803	106.873	103.547	90.4093
1554050_at	117.511	118.407	126.751	128.228	102.964	113.439	127.648	140.76	129.362	125.151	132.822	130.135	119	121.171	111.355	109.149	106.811	115.927
1554052_at	203.259	186.694	194.221	212.191	208.975	245.834	395.547	426.806	383.728	172.206	177.931	187.726	201.185	199.019	205.797	253.448	227.422	213.976
1554053_at	70.3532	58.6512	50.6651	59.2348	71.4452	71.7886	71.2552	74.6785	79.668	70.2415	75.3399	70.5084	133.77	140.174	140.29	78.7855	82.6722	86.0487
1554057_at	399.394	430.916	387.038	383.345	395.576	378.163	447.843	481.425	463.63	302.478	301.002	333.89	505.241	522.354	548.983	361.519	369.396	373.189
1554059_at	107.28	112.943	112.287	127.166	92.6664	100.454	112.465	102.753	108.797	109.066	120.488	110.288	111.383	103.742	106.889	105.011	96.6724	113.244
1554060_s_at	34.5704	46.4467	30.2294	40.3216	32.16	33.3071	18.288	26.4895	31.3227	35.181	34.4258	32.9615	34.8794	31.4383	31.4842	33.2997	24.0443	37.2313
1554062_at	17.4067	14.2497	13.6249	17.0591	15.0091	14.593	16.6976	20.3574	16.7034	16.3763	15.9644	15.375	15.9683	14.1401	14.3286	13.1218	18.0978	13.6427
1554063_at	71.9156	90.1599	81.8917	102.19	99.9639	89.5724	109.353	98.8438	114.244	103.143	102.609	113.297	106.227	102.153	114.515	95.1678	75.5541	100.807
1554065_at	95.0088	88.6156	94.8344	104.831	113.537	103.797	106.491	113.352	96.6669	103.917	96.9861	91.0767	97.4266	106.419	114.9	90.4857	88.021	89.5427
1554067_at	327.685	393.847	338.206	262.18	312.772	296.732	839.887	865.304	999.258	370.54	363.096	423.918	382.519	377.282	402.102	277.012	297.206	263.495
1554068_s_at	104.34	117.391	103.561	84.4116	104.756	95.1344	277.928	284.019	268.854	128.345	125.355	112.241	133.476	139.666	126.797	97.6307	93.972	91.8283
1554069_at	63.3545	68.1723	70.3692	79.3311	66.3681	63.3489	65.2993	73.2751	59.7581	73.6064	64.541	66.9329	68.1183	71.9086	68.4399	67.3303	63.8458	71.1665
1554071_at	10.7653	9.8189	10.8922	10.431	10.271	9.77054	10.0721	10.7847	10.1765	9.80765	9.76256	9.64449	8.92684	9.91595	10.5264	9.75323	9.7718	10.8366
1554072_s_at	9.11197	10.0981	9.29746	8.8119	10.3926	8.97454	11.7145	10.6826	9.1056	10.5499	9.27083	8.54443	8.24104	9.17338	8.86293	9.10858	8.96039	8.91737
1554074_s_at	92.2885	105.019	92.2885	100.276	85.5221	92.9136	88.9193	107.562	111.097	114.496	105.834	97.4568	91.7368	98.2862	97.9563	91.6313	84.3075	88.2919
1554076_s_at	294.393	242.99	267.299	291.707	298.318	299.292	581.869	606.777	530.507	181.317	186.455	154.755	301.519	316.967	340.129	307.094	299.13	277.775
1554077_a_at	458.403	401.303	526.945	466.15	557.097	530.987	419.345	353.238	345.601	322.337	343.637	287.719	366.566	354.854	358.697	417.935	391.349	418.648
1554078_s_at	1231.71	1377.95	1240.75	1236.69	1230.27	1212.09	2759.62	2772.65	2713.19	1199.11	1245.1	1259.02	1283.47	1241.68	1360.47	1341.23	1289.51	1210.28
1554079_at	392.548	364.635	383.802	460.442	531.415	530.469	1252.88	1294.42	1179.62	368.964	399.175	343.561	625.367	579.274	591.887	611.236	571.545	533.168
1554080_at	136.523	164.011	127.148	159.399	163.824	158.853	111.542	105.654	108.901	57.4635	55.6769	66.945	133.868	128.005	140.737	206.185	219.416	188.375
1554082_a_at	296.731	222.157	323.856	346.184	351.58	366.735	529.962	510.408	496.7	414.241	415.648	399.241	333.464	331.418	312.671	363.919	368.663	376.353
1554084_a_at	270.689	268.797	251.89	260.332	279.022	272.58	292.437	314.024	296.276	272.094	279.017	255.044	280.049	316.486	282.804	235.773	264.797	248.243
1554085_at	99.819	119.48	114.464	114.973	123.365	113.274	112.953	98.8528	115.098	80.7175	77.4838	64.1507	104.211	102.107	124.792	111.72	116.671	111.829
1554086_at	29.6036	34.2236	30.9208	34.512	33.2777	31.5356	30.6872	34.5118	41.1242	33.6846	35.3489	27.0512	30.1184	31.2734	34.1769	37.6895	36.5029	33.3936
1554089_s_at	3643.19	2756.74	3288.8	3404.82	3488.35	3427.7	3748	3830.27	3691.34	3977.51	3914.29	3795.83	3988.55	3736.46	3781.16	3160.67	3062.14	3255.55
1554091_a_at	172.211	157.946	159.654	165.628	171.387	172.629	173.234	180.508	182.41	180.119	186.86	191.85	166.744	165.103	157.58	173.757	180.291	169.343
1554093_a_at	532.485	517.937	508.491	485.908	506.128	471.742	681.724	724.766	644.402	467.378	448.677	432.58	552.952	524.668	558.951	495.959	517.908	491.839
1554094_at	114.41	105.747	134.501	87.75	78.2942	93.9787	122.421	119.513	140.021	137.95	141.164	129.183	63.8464	74.6777	72.5911	88.0866	93.2828	106.594
1554095_at	155.418	176.687	139.921	153.437	167.663	168.108	151.785	148.046	151.13	143.844	129.964	136.375	250.108	208.125	216.571	222.792	250.518	211.916
1554096_a_at	70.088	68.7828	64.2171	68.8553	82.7241	89.3391	99.9014	81.3245	96.5856	56.9214	66.7564	68.8512	83.3276	88.0786	83.8246	83.1362	94.3941	82.6349
1554097_a_at	69.1765	95.2171	87.2033	103.391	100.105	104.022	683.764	749.251	619.944	126.592	114.323	161.155	119.491	120.764	123.572	89.9383	97.7031	99.7449
1554098_at	17.2804	19.0316	16.6437	17.9673	15.3643	16.4714	17.2958	17.2605	17.3058	17.2238	20.611	17.6241	15.6153	17.1539	19.3286	16.3448	15.9603	17.5673
1554099_a_at	88.2492	90.1959	92.4163	73.9212	82.5811	83.5991	109.846	84.9251	104.295	92.738	86.5156	93.3964	75.9673	65.818	75.4079	70.2966	70.7866	70.2204
1554101_a_at	151.167	106.04	149.617	136.888	147.927	161.765	71.3675	70.0333	67.9958	172.116	175.392	172.712	159.019	139.912	155.987	167.504	141.443	149.159
1554102_a_at	169.777	132.376	171.294	193.114	195.239	181.582	98.839	98.2819	87.3547	204.63	218.874	209.326	175.474	174.615	174.209	170.391	163.655	190.519
1554103_at	53.5075	48.4824	50.9021	51.1618	46.9019	49.6335	40.5987	40.4162	40.0719	40.5539	38.0294	45.1277	73.9574	70.899	62.5356	42.5706	47.634	47.634
1554105_at	190.959	180.183	181.285	223.06	222.734	232.464	168.083	206.884	189.695	163.814	164.432	157.464	169.988	163.94	154.787	198.672	205.864	199.87
1554106_at	619.875	502.62	495.896	533.557	651.841	652.927	396.398	342.13	409.901	589.883	619.108	640.478	470.645	422.192	427.264	604.885	549.165	575.535
1554108_at	31.394	27.2854	27.8827	27.3789	29.572	28.3852	24.4228	24.4566	21.0397	36.7252	55.4995	46.3476	30.5941	24.3166	23.7553	23.5915	25.2614	24.5845
1554110_at	55.2124	54.1672	41.9823	62.1029	47.7041	47.7849	56.0804	62.6137	67.1217	55.2874	54.439	50.2353	57.8222	59.5114	55.7609	47.4445	61.5728	61.6932
1554112_a_at	11.3217	11.4151	11.4806	11.4818	10.9289	10.0176	12.2591	15.498	12.4832	11.1954	11.844	10.4167	12.5859	10.4014	9.764	10.6548	11.6298	9.97901
1554113_a_at	33.598	34.3151	35.0563	47.1073	30.445	33.6403	32.0728	39.873	35.1717	40.0309	35.9623	39.165	34.3591	36.5404	30.1125	34.6509	30.8439	27.8466
1554114_s_at	30.4773	26.5144	31.0823	34.8523	37.3906	37.1464	26.0964	34.0741	20.8652	22.1813	28.1333	26.5586	24.871	24.9755	28.5675	33.2574	47.8933	34.8764
1554115_at	46.9455	45.1429	38.3272	54.23	45.6739	46.2265	41.4484	50.7019	57.8074	51.3322	44.0566	42.1439	42.4336	53.6208	47.263	43.7542	43.9361	46.467
1554116_s_at	29.1653	32.2596	27.1958	31.2416	25.1487	24.844	22.8725	27.6295	31.2485	22.8806	26.2795	27.1357	29.0863	27.2567	30.3814	24.3292	27.3229	23.4944
1554117_at	130.694	163.306	161.362	169.212	157.194	150.734	156.022	158.296	165.343	173.398	153.984	165.72	143.353	154.892	149.474	130.584	138.237	166.579
1554119_at	17.5299	17.002	20.1013	22.281	19.8086	20.2218	17.1656	20.8452	17.4405	19.1777	20.52	21.9393	46.5809	27.2502	32.3777	24.1386	20.6432	21.903
1554121_at	18.2822	14.6053	13.3666	16.1063	16.8305	13.2327	16.2568	14.0189	13.9324	16.6004	14.4667	15.3531	15.6564	15.9336	16.8796	14.8777	16.4586	15.2355
1554122_a_at	19.9703	20.6503	15.9497	18.029	20.1051	18.7015	17.4249	20.1747	13.8742	17.0776	19.2087	17.8843	21.1002	19.5527	20.8459	17.9701	20.3797	15.8411
1554125_a_at	12.2921	10.4113	12.4994	11.7837	11.0584	11.9639	13.238	13.1628	12.5744	12.4912	10.9657	10.654	12.1042	11.2875	13.3802	11.728	12.558	11.947
1554126_at	751.464	608.514	721.921	751.301	756.891	681.774	690.528	660.691	670.26	662.254	601.645	674.019	577.848	571.16	632.204	680.597	643.709	679.653
1554127_s_at	621.012	487.191	600.247	584.408	703.296	628.255	539.488	558.216	509.697	493.395	473.57	490.106	434.138	406.086	438.406	571.592	576.724	624.408
1554128_at	118.316	114.357	123.013	126.17	118.419	136.594	117.069	127.874	116.41	99.7754	102.812	103.794	95.5084	114.638	95.1888	115.43	107.019	141.146
1554129_a_at	85.7647	125.3	106.283	102.922	102.922	96.5155	104.108	96.1407	99.6689	98.1295	109.964	95.67	97.7227	112.842	95.6564	86.6247	78.8056	100.334
1554131_at	12.3221	11.8808	10.8413	10.7014	12.4432	10.6359	15.7791	30.6923	36.0388	11.6031	10.4015	11.2932	12.1644	12.038	12.1023	11.4173	13.0296	13.1032
1554132_a_at	271.353	171.509	242.528	264.149	280.07	285.596	1628.55	1537.09	1488.88	327.041	295.818	343.115	666.274	644.435	679.373	305.535	320.111	277.777
1554133_at	9.04325	8.64214	10.9951	9.72269	9.44477	10.574	9.69562	9.53587	8.4223	9.14819	9.74081	8.99778	10.1649	9.06297	8.7861	9.23801	8.53784	8.89116
1554140_at	45.3638	56.2778	45.3928	65.3167	85.0097	65.3995	92.7038	91.6081	99.8352	140.868	110.306	123.898	77.4953	77.2317	93.5587	67.8832	72.2454	87.6415
1554141_s_at	32.0373	36.4337	39.2738	48.1243	47.7517	40.1421	71.5452	78.7367	79.1453	95.1369	93.541	88.555	49.9732	47.0791	58.6042	39.7616	40.839	44.5561
1554142_at	9.12621	8.79536	8.60193	8.08948	7.85133	8.83736	10.3281	10.2723	9.59273	8.68227	8.84817	9.6942	8.40446	9.12373	8.29378	9.06368	8.82513	9.50128
1554143_a_at	13.0871	11.8068	12.3866	11.2948	10.8614	11.5959	15.8464	15.6086	18.0254	12.2939	11.4868	11.3125	10.3147	10.0093	11.2575	10.539	12.5504	11.3541
1554145_a_at	176.887	135.979	181.47	243.693	271.672	267.297	246.451	277.782	247.695	142.955	161.741	144.824	277.959	251.962	218.8	199.065	202.526	224.429
1554147_s_at	16.108	17.9999	21.2223	17.4815	16.478	15.315	20.3297	16.5929	16.176	15.2025	15.3648	15.6915	15.7744	16.016	17.3559	16.6422	16.9832	15.2539
1554148_a_at	636.595	469.797	634.874	621.149	659.838	689.385	1018.14	1086.5	938.984	634.834	608.179	625.418	1106.33	986.344	1051.1	615.13	627.76	655.964
1554149_at	543.003	604.788	483.371	450.911	471.746	459.801	900.686	845.402	888.142	415.458	409.394	423.99	467.21	476.98	475.292	530.385	540.186	506.173
1554151_at	84.4116	87.411	96.7974	105.824	92.4787	77.4178	91.6105	98.4503	80.6469	83.8473	104.389	82.9312	90.3926	91.6558	88.5118	75.494	76.9513	91.5638
1554152_a_at	76.8645	64.304	86.5772	92.9286	118.307	105.475	124.172	142.908	114.058	91.851	79.4102	75.9812	128.966	135.154	139.594	98.8259	98.6982	94.3532
1554153_a_at	221.741	187.741	241.396	212.238	220.885	247.092	252.252	247.485	237.529	237.945	213.667	218.889	253.47	261.843	278.774	236.297	239.084	247.741
1554154_at	182.812	189.354	178.634	165.908	151.881	164.719	213.812	188.657	229.866	257.723	286.597	302.742	347.603	320.045	327.354	181.689	186.195	181.259
1554155_at	89.4096	89.6987	75.521	97.6582	90.1435	95.0976	95.48	93.921	88.7982	95.4258	90.4455	93.2868	108.756	90.0303	98.709	153.331	140.283	107.085
1554156_a_at	12.1369	13.4486	13.9588	15.0768	12.6085	14.5037	14.3885	10.9381	14.6388	13.4862	11.6691	15.2927	14.9729	12.9609	14.6873	12.9046	11.8316	14.6145
1554157_a_at	46.2632	44.8232	45.568	47.7278	44.4723	43.0126	56.2899	63.3265	48.9107	44.6801	43.0304	49.1445	47.7734	48.928	44.9061	36.293	40.49	44.2801
1554158_at	25.1777	24.1614	23.4099	26.7333	30.5997	26.4021	42.8149	40.8525	46.0445	24.0379	26.2124	26.9244	49.849	41.9037	50.5796	29.756	31.233	30.8916
1554159_a_at	251.476	258.809	235.658	296.521	289.373	273.509	411.566	432.769	345.978	323.35	290.686	264.572	284.926	280.436	301.46	258.123	266.974	309.649
1554160_a_at	200.398	201.716	190.267	194.984	200.812	210.441	216.805	188.756	190.074	205.574	204.453	197.863	233.974	255.024	238.048	191.318	200.692	197.23
1554161_at	66.245	57.9503	64.1622	45.3951	40.5486	47.2796	164.321	121.297	159.019	64.4951	50.6493	58.8021	65.4536	55.8249	54.61	41.7958	39.3687	42.4622
1554163_at	25.7443	21.5584	20.9955	22.1418	23.483	24.7585	17.6052	21.0964	17.0031	22.6771	19.1213	20.7304	22.1246	23.9113	21.1207	22.5106	22.8342	27.1051
1554165_at	16.6444	16.1202	15.2549	14.6572	13.4508	12.522	13.2754	14.6482	15.4472	15.3436	11.2125	15.2859	12.9091	14.2774	16.3003	12.8725	14.6057	13.0258
1554167_a_at	1203.21	909.213	1212.84	1242.29	1274.34	1278.82	2013.97	2026.49	2072.62	1359.02	1280.37	1276.66	1316.72	1304.09	1393.46	1201.43	1262.91	1151.34
1554168_a_at	871.63	933.003	822.321	818.718	880.039	886.423	2153.63	2088.82	2161.86	822.012	893.517	888.637	1113.46	1136.42	1207.52	904.162	1001.34	929.526
1554170_a_at	243.842	255.068	237.096	254.99	221.546	238.816	332.408	339.786	329.539	215.078	225.797	185.251	348.441	385.46	447.73	273.438	226.954	254.941
1554171_at	135.007	174.734	131.002	163.969	177.921	163.758	61.2967	48.4801	58.127	203.923	204.608	184.513	102.062	112.186	93.8118	157.851	154.589	137.31
1554172_a_at	85.8452	81.7823	111.48	106.938	121.822	102.249	66.4133	69.1027	66.1659	107.707	101.448	107.749	80.283	86.5131	96.2411	90.214	93.0208	94.9599
1554173_at	101.2	112.368	112.606	114.936	99.8084	108.63	103.797	122.277	125.711	121.724	109.577	115.467	113.149	126.423	109.121	106.071	122.73	92.9663
1554175_at	84.7881	106.075	85.6639	91.3014	75.7713	71.2092	77.2525	104.897	88.1797	87.5078	80.9271	92.4099	81.6057	87.0296	79.9897	91.1511	84.6192	88.1774
1554176_a_at	36.5582	29.697	33.8146	31.205	32.7551	30.8314	15.0978	16.8977	18.5155	27.6734	28.0062	28.2871	36.4737	28.8275	32.4721	32.4044	36.2226	38.5289
1554177_a_at	436.071	490.519	456.158	421.204	406.435	435.562	661.207	786.186	926.547	341.455	337.918	335.335	416.239	393.963	398.033	382.576	411.596	418.853
1554178_a_at	114.353	124.338	110.188	108.813	123.051	123.109	245.512	242.418	279.917	131.643	130.167	131.22	103.019	119.48	98.3684	145.138	142.655	128.893
1554179_s_at	135.854	123.371	163.195	150.904	153.835	117.436	126.75	122.539	121.075	131.833	117.703	120.732	109.841	138.167	129.881	128.991	116.071	143.544
1554181_at	26.4707	30.8178	30.409	35.9917	30.8218	25.4114	32.0855	29.8152	31.4214	29.3172	33.8463	32.0319	31.5518	34.9103	33.9339	24.9494	29.9555	29.9098
1554182_at	18.0271	21.9223	19.1185	19.6651	22.4003	17.5513	17.6104	17.5047	18.9388	30.1471	31.4019	29.256	15.9508	13.9689	19.0873	17.4124	14.9915	14.3085
1554183_s_at	162.386	163.328	172.942	209.909	171.612	169.312	179.286	179.297	176.303	208.894	228.053	196.19	179.247	178.699	184	159.709	151.964	168.253
1554185_at	21.5862	22.1925	25.6017	23.5762	24.1721	19.0026	24.6641	23.0348	28.0031	19.7651	18.139	19.4927	25.4802	26.1714	23.6218	21.8629	21.7009	22.2852
1554187_at	18.674	19.6782	18.5256	19.3685	19.4924	19.7519	21.7448	21.2545	23.2455	20.3982	22.522	16.8832	19.2396	24.3677	20.2538	19.2648	18.4163	19.0028
1554188_at	78.305	72.3257	86.0581	92.7512	83.0119	73.0329	105.114	98.5726	88.1093	89.3788	88.5922	77.3745	72.4653	87.5385	89.3988	84.7696	76.8246	74.0377
1554190_s_at	9.15711	9.38211	9.4292	9.06618	8.79217	10.7158	10.7701	10.1883	9.39387	9.61263	8.46756	9.38211	9.10595	9.22183	8.78101	9.49741	9.04325	8.29974
1554192_s_at	114.485	113.662	126.022	123.727	125.797	132.481	116.358	120.019	103.019	107.297	119.361	115.464	112.712	117.781	120.674	117.964	123.378	124.173
1554193_s_at	169.462	145.825	161.751	142.637	178.186	161.479	78.256	78.6994	73.4739	146.281	148.539	134.628	91.1437	89.762	103.019	137.974	165.118	154.928
1554194_at	26.0275	29.8515	26.5353	28.2493	24.0164	27.9905	26.3407	26.4485	28.9869	28.0248	19.8759	27.6259	25.4456	29.5272	23.0241	26.9332	28.7993	24.8479
1554195_a_at	299.051	293.353	348.459	409.632	432.318	434.57	76.1324	106.082	41.799	409.63	424.486	375.686	409.214	350.568	375.538	278.323	261.526	294.623
1554196_at	11.8011	13.2155	12.4102	11.3916	12.7741	12.5243	13.4208	15.2137	15.2807	10.2277	13.1079	14.4062	12.7933	12.8782	14.5898	13.6141	10.8246	13.0816
1554198_at	58.4129	66.1586	73.1245	73.8729	71.3776	67.0147	89.2151	89.1193	78.8987	73.807	70.625	64.5973	62.3489	70.8075	77.414	68.1438	60.9522	64.3381
1554199_at	19.4928	16.4439	17.963	18.1223	22.6342	17.3148	12.917	13.5255	14.8939	17.4465	15.2773	17.3243	22.32	20.9108	18.9027	17.7149	16.4594	17.3053
1554201_at	118.948	110.076	103.509	114.191	115.355	100.95	110.537	148.252	131.075	119.848	115.65	110.387	109.548	129.133	120.868	94.5754	99.1639	109.974
1554202_x_at	109.604	114.294	106.126	116.519	112.168	112.01	121.203	118.448	135.743	130.633	114.493	116.736	102.104	128.54	123.334	95.1622	104.398	93.9762
1554203_at	15.484	17.0224	14.1376	18.9839	14.0249	16.5291	17.0234	21.4108	18.1681	16.5223	22.382	19.2531	17.2495	20.0084	19.7704	17.6819	16.6556	18.1996
1554205_s_at	46.6364	49.8015	50.7453	58.2444	60.498	47.2642	68.1803	68.7928	55.8571	43.0094	45.4958	46.8389	51.387	40.9119	43.1937	49.3103	57.753	46.3949
1554206_at	81.8236	92.52	84.6058	78.4215	79.1014	80.3319	72.8828	67.7534	66.804	94.6422	81.2018	97.4846	70.6935	72.0775	70.4612	86.8356	79.1014	92.5101
1554208_at	115.353	108.355	115.575	117.984	97.8529	109.707	114.774	113.808	116.993	122.263	117.896	118.347	109.853	112.928	120.964	109.717	111.567	101.964
1554210_at	18.4721	15.4164	23.1566	20.7447	21.4906	21.6801	23.4574	18.7111	21.4413	20.4369	21.1176	18.858	20.9428	22.855	19.6282	18.6933	21.3372	22.2049
1554212_s_at	71.9319	74.3549	80.6944	90.9891	70.1879	78.5433	104.947	88.9143	87.3202	86.6472	83.6653	80.9488	83.2077	88.5643	92.2979	75.7412	77.3917	73.8161
1554213_at	28.6526	29.8816	31.1312	33.6052	29.7177	28.6904	41.3762	32.009	39.9248	37.0068	31.9053	29.6791	29.9285	34.9839	29.0833	25.6205	31.4779	29.1656
1554214_at	34.9986	41.3112	32.8822	34.8678	34.2188	34.9341	41.0172	38.8131	34.3184	34.1877	34.57	31.8743	32.7107	38.705	35.5384	31.3091	28.0273	41.9092
1554216_at	12.7301	13.892	16.0193	18.3941	16.3766	18.413	13.2413	15.9385	15.2077	14.688	15.9479	16.222	16.2627	18.509	19.2013	24.6926	20.8819	21.9124
1554217_a_at	118.641	124.264	144.84	182.135	189.94	184.073	176.141	174.236	174.469	167.464	140.809	150.872	142.449	122.069	142.14	177.589	201.794	208.696
1554219_at	52.8747	65.4757	55.9119	55.6621	53.6233	48.6732	62.8314	67.412	50.8352	58.1367	70.3578	80.19	56.4874	61.3088	66.6785	58.6986	44.6584	51.645
1554220_a_at	41.9046	50.3145	41.0664	46.523	42.4585	42.774	40.3414	34.577	36.2174	46.016	47.6499	43.4685	36.6158	38.655	43.8359	38.4344	42.3709	42.1646
1554222_at	108.54	124.144	100.094	113.793	95.8373	97.8529	101.98	109.385	117.276	122.213	134.474	116.54	115.342	117.964	123.853	85.5221	93.905	101.101
1554224_at	11.6784	12.7456	12.9212	12.3694	11.6537	13.0566	13.5586	12.6235	11.0723	10.0848	11.6396	11.0737	10.4418	11.5369	10.4768	11.194	10.4426	13.6074
1554225_a_at	12.5552	13.0353	14.3644	13.1293	12.8157	13.1146	14.0888	11.8598	12.0193	14.3226	12.6653	12.6089	13.452	12.0193	12.8065	12.4131	10.0605	12.5165
1554228_a_at	83.6116	90.3279	84.1085	93.9424	71.0941	76.139	85.0224	88.7332	88.4242	84.9866	74.2159	78.4118	82.3798	81.4051	76.9731	72.0815	77.1851	79.9345
1554229_at	149.47	133.036	155.124	186.571	152.081	167.056	187.49	213.979	180.987	191.921	212.917	184.361	272.908	249.436	252.075	129.608	146.554	149.835
1554231_a_at	45.9498	46.9799	49.3334	50.409	54.2794	51.9875	53.6459	49.8207	41.6163	64.9374	52.8626	53.5765	47.7083	48.6899	47.7178	53.3745	41.1499	44.0672
1554232_a_at	13.6697	18.7434	15.7575	17.0227	17.1258	17.5097	24.7071	17.9248	18.2997	17.4679	15.4115	14.6281	15.7786	16.6749	15.9159	16.1414	18.6934	16.2111
1554233_at	10.1919	9.98707	9.8752	11.2966	10.8565	10.3926	11.0205	10.7473	11.571	9.53338	10.7097	11.228	10.1883	10.3688	9.7968	9.78102	9.53044	8.56476
1554234_at	125.296	128.918	133.88	123.908	122.461	116.418	66.0191	71.5389	63.5039	128.944	109.23	107.924	162.805	174.195	197.312	111.025	107.816	118.88
1554235_at	12.116	13.431	12.1765	11.7371	13.0954	13.2566	12.0553	10.4158	12.3036	12.0277	11.7956	11.5945	11.6686	12.3934	12.1232	13.7231	12.5153	10.7769
1554237_at	25.1143	24.6252	21.1356	22.5904	18.5528	23.3687	17.1517	15.9967	15.4136	23.2545	27.0213	21.4477	20.0069	18.6753	18.7995	18.8645	19.0359	20.4218
1554239_s_at	385.924	328.155	372.937	388.22	424.159	417.502	332.149	345.314	340.719	494.529	479.075	438.384	325.117	323.733	353.899	433.675	447.041	363.043
1554240_a_at	13.2668	12.8531	12.9823	12.0856	14.2272	12.8446	13.0812	12.3267	9.38065	13.4689	11.2488	12.6402	12.9332	13.5521	12.445	12.6141	12.2828	13.2965
1554241_at	352.724	626.932	324.662	313.53	316.456	349.498	319.828	297.146	352.954	299.803	285.567	315.174	288.212	356.019	358.687	350.587	329.103	354.421
1554242_a_at	17.119	13.1983	18.8041	17.177	18.3809	18.2026	11.9409	12.3326	14.764	13.3505	15.2077	13.6152	15.3675	12.9386	12.3022	16.3943	13.7688	18.5683
1554245_x_at	202.988	248.7	214.689	223.13	198.982	186.038	210.797	225.31	188.645	227.76	221.929	241.725	231.916	182.686	209.201	220.516	233.91	226.082
1554246_at	13.7991	14.0707	13.0782	14.7305	14.1049	13.524	15.849	17.9209	16.3749	14.5201	13.7838	14.7383	15.4157	13.8108	14.4536	11.7365	13.5724	13.6514
1554248_at	82.7952	93.4638	82.2574	84.2998	76.2347	75.639	103.32	98.5637	91.765	71.6964	81.0253	74.5096	81.5757	83.4398	85.6633	82.7433	84.8877	80.543
1554249_a_at	409.019	502.428	438.429	366.632	463.816	434.472	792.558	698.631	827.961	394.58	339.162	438.498	312.71	353.729	466.578	496.013	505.828	501.91
1554250_s_at	150.06	178.63	147.753	98.03	126.88	120.122	135.719	107.215	129.851	557.713	601.406	574.999	123.887	105.562	86.9325	86.4405	85.2514	95.3563
1554251_at	340.761	335.054	268.471	285.167	304.403	334.575	163.999	165.488	166.513	177.452	193.368	204.544	272.655	250.751	252.372	391.027	414.654	327.5
1554252_a_at	14.7723	15.4943	16.0304	15.01	15.2764	14.5096	14.9192	13.3998	16.9801	15.0501	13.8664	13.8716	15.0234	14.7795	14.1437	11.6729	12.4017	13.4095
1554253_a_at	80.0265	95.1911	78.3064	85.4048	62.7265	61.1346	66.9539	81.9664	73.9332	74.7156	64.3126	70.1138	80.9125	80.8297	70.9364	66.4682	54.9837	79.9112
1554256_a_at	73.4299	67.7	64.0667	68.7652	67.3449	85.7156	122.13	128.629	125.062	70.7542	75.9218	76.1893	62.778	71.1039	69.7222	68.9618	80.5975	64.8467
1554258_a_at	67.29	68.7477	76.6038	98.0231	70.9777	76.725	71.9282	72.1438	72.6401	95.9701	73.5522	79.4475	71.1399	78.159	70.0899	72.4179	74.7315	64.5384
1554259_at	75.8744	79.3591	90.0124	91.1272	88.1263	90.4312	80.5634	92.2705	95.6637	95.8026	81.0578	78.4922	85.0531	94.5125	86.0289	80.3793	76.3027	82.7064
1554260_a_at	300.927	279.397	326.31	294.139	334.861	358.026	342.462	328.95	345.249	331.219	342.474	356.528	351.713	335.671	353.418	414.057	404.622	367.21
1554261_at	40.7985	41.2382	42.9961	46.5191	43.4595	48.0047	42.7906	51.0219	40.6563	51.4415	42.2565	38.6064	38.3946	34.8049	36.7914	41.402	43.4332	45.2078
1554262_s_at	80.471	74.796	74.5983	73.2565	72.9355	76.4323	159.175	128.907	147.853	157.339	120.494	105.049	75.9113	77.9668	77.5041	85.5067	78.929	91.0255
1554264_at	24.0243	17.7532	22.6532	15.5527	18.6573	18.2982	13.6198	11.7723	14.7199	9.99133	12.027	10.7541	10.7644	11.9441	12.5693	20.9809	22.8342	25.4454
1554266_at	43.9868	49.3929	47.744	41.9274	49.3064	36.5618	65.7563	61.5913	60.9689	37.9372	33.408	33.3494	54.8825	57.4081	54.367	45.7159	45.023	55.0779
1554268_at	29.7382	30.6456	28.694	29.14	35.2409	33.3082	38.1169	36.6575	29.0833	30.606	26.743	32.5347	28.772	31.7564	25.8135	23.3339	26.861	29.528
1554271_a_at	353.196	297.176	320.925	283.947	306.607	270.898	155.591	184.358	170.085	152.029	162.46	160.473	232.878	228.923	232.983	520.39	540.012	456.727
1554272_at	10.1724	9.18741	11.9333	9.10654	10.1647	10.622	9.13345	10.4757	8.77404	9.22183	10.1845	10.7805	9.2531	9.35744	10.6615	11.526	9.90214	9.69219
1554273_a_at	214.151	114.032	228.045	338.961	328.755	345.498	57.0935	53.5053	55.9978	193.237	187.564	182.548	346.019	306.432	315.147	376.557	404.884	411.421
1554274_a_at	43.245	47.322	52.7081	50.3169	46.997	45.0972	72.942	66.6968	72.9876	135.867	159.731	111.316	54.5579	53.0495	54.6276	51.5513	55.6038	51.1944
1554276_at	17.4054	23.1383	24.5863	27.9182	23.5566	20.1363	21.9742	23.9053	24.3643	20.9454	25.9911	25.0377	17.6235	23.4512	24.6571	22.2992	20.7256	21.7242
1554277_s_at	24.1041	17.1504	18.7848	27.4325	27.822	25.1729	21.7465	23.2848	22.2783	22.4974	20.3232	21.4281	23.9171	27.7455	24.7422	42.3257	31.6	30.1381
1554279_a_at	59.759	56.8173	69.479	68.7872	59.6899	67.0147	59.6741	72.2611	63.1618	68.993	67.9265	63.1029	72.1109	68.9938	67.4542	55.4439	64.0373	65.2272
1554280_a_at	29.4312	41.8925	41.9457	37.1177	43.1353	38.4108	51.0793	49.6996	45.7866	39.2298	41.0508	43.458	53.7292	47.8606	47.0618	35.2982	41.8537	29.2583
1554281_at	10.6971	9.62192	10.1735	10.5091	11.0672	12.2908	10.3656	10.1905	10.4114	11.5431	12.2278	10.0121	9.26949	10.173	9.41717	11.5653	10.9813	10.5836
1554283_at	42.7604	47.4863	38.9347	32.3647	35.369	43.5785	101.408	73.4253	122.213	24.2044	25.8637	24.2667	52.3706	43.2791	61.641	87.5213	90.3749	84.3528
1554285_at	30.2713	30.4112	29.1114	33.0517	26.5453	29.2258	34.2527	33.1258	33.5287	30.7496	30.1367	30.3198	27.7539	40.1659	30.5874	27.4338	29.4124	29.7504
1554286_at	55.0327	57.6326	48.1199	59.1352	55.2687	53.707	58.029	65.5557	57.0808	48.2174	64.4635	55.0319	55.9157	54.599	54.2131	47.9893	52.5237	53.9907
1554287_at	193.263	231.07	183.668	200.686	220.408	214.128	208.674	235.457	246.565	196.204	210.311	214.416	216.764	213.393	213.596	270.564	224.969	221.769
1554288_at	12.1085	15.5392	12.3042	14.1825	11.7755	12.9114	11.2007	12.6865	13.2345	13.0723	13.9032	14.4375	15.1842	14.4166	13.4632	12.5818	12.9821	13.039
1554290_at	49.1468	46.9428	46.7977	41.7571	50.6157	58.8876	78.5274	69.4437	95.2975	45.9914	39.0169	49.3991	150.535	124.717	150.715	57.8373	57.0297	59.2859
1554291_at	80.8716	75.4621	94.2271	81.4372	91.1983	86.4221	62.7002	45.1609	50.283	82.0334	78.1671	79.603	130.49	123.001	115.375	78.8091	99.0788	84.9076
1554292_a_at	218.665	140.305	215.896	257.224	298.168	286.008	182.613	177.558	177.019	346.708	327.537	344.219	313.74	257.297	284.104	228.566	260.156	268.908
1554293_at	12.6929	16.1308	14.4225	14.805	12.6468	11.4945	14.7358	15.2152	13.1857	15.0936	12.8729	15.4941	16.4299	19.0557	20.0544	14.1313	14.5437	15.2152
1554294_s_at	29.8708	31.3553	33.4223	27.2617	37.4004	39.5768	35.5547	32.2381	35.9615	30.447	27.2776	29.8152	36.3389	31.2069	34.7425	30.3468	31.3921	33.5672
1554295_x_at	36.2383	50.3839	42.4177	48.7226	44.6698	40.482	46.6526	41.2216	49.5575	42.3018	37.7166	26.5648	46.9838	50.4027	48.8974	39.6259	31.6052	39.6097
1554296_at	13.2893	13.749	14.454	13.6719	13.0063	13.4669	10.1883	13.717	8.82802	10.8432	12.7043	10.5301	14.6061	14.6416	12.8488	19.5253	15.9089	14.3433
1554298_a_at	11.4752	10.2776	10.6556	9.87912	8.72947	10.7963	9.07313	9.96673	10.6551	9.56269	8.8169	9.93127	10.2931	8.84629	9.27858	10.9836	9.45233	9.41926
1554299_at	26.6535	28.3436	28.4293	27.7632	28.8716	28.453	28.484	26.8045	27.4964	26.9391	27.9028	28.3745	27.1137	28.5386	30.8775	33.808	32.637	29.7961
1554300_a_at	19.9292	19.773	20.0398	19.2892	22.3157	19.3567	21.9413	21.6718	27.4227	18.7394	20.0963	18.918	21.2416	22.8069	22.0711	19.4543	21.8917	20.0798
1554301_at	12.4436	14.7226	12.0988	11.5404	10.3073	12.7619	12.529	14.0979	12.9054	12.024	11.768	10.7496	12.2463	15.4251	10.4153	12.3583	11.5304	11.9338
1554302_s_at	17.7305	18.9601	18.4964	22.7834	20.1047	22.9117	22.5033	21.4179	21.9035	25.104	24.0577	23.6008	19.1597	18.5554	19.6276	19.3405	19.8938	18.0123
1554303_at	72.0497	68.4112	72.9673	73.9249	77.5852	78.4319	46.3321	49.7264	53.5802	79.1366	94.0235	84.2917	75.6947	70.6283	52.2046	59.4514	59.834	62.4365
1554305_at	64.7614	72.223	58.5353	68.8794	72.1314	68.3394	66.8286	66.0309	50.3218	86.4166	60.5293	66.7248	144.075	180.408	144.95	78.3963	80.246	78.0671
1554306_at	15.9461	16.6668	17.5928	17.2915	12.4217	17.5524	16.8789	17.5745	18.3346	16.528	15.3096	15.6052	15.7353	16.8198	17.2761	18.7983	14.6606	15.3024
1554307_at	46.6702	47.2221	71.6345	45.7036	65.2198	47.3185	37.1904	49.5401	41.6227	23.4542	20.636	20.7489	125.632	112.876	117.812	37.2629	45.5022	46.332
1554308_s_at	11.7429	12.1778	12.1039	12.1274	11.9943	10.8369	11.712	10.825	12.5744	10.6693	11.6474	11.5318	11.7608	10.3038	12.2776	15.1845	11.8712	11.1498
1554309_at	14.0677	17.8188	17.7003	13.4489	13.2206	17.0758	18.1873	16.4781	21.9881	10.3809	17.6928	14.7133	19.0429	20.0285	15.9516	16.3342	21.029	18.5743
1554310_a_at	86.0861	83.8407	103.289	125.853	116.594	106.743	193.745	211.241	240.983	95.3032	96.8319	95.3739	143.366	155.882	164.055	112.537	113.845	111.696
1554311_a_at	45.3676	29.7551	54.3693	48.9655	55.2848	62.6872	45.1438	68.9279	50.5048	45.6152	54.9427	50.832	57.8213	53.647	50.0915	46.5931	48.3918	57.4504
1554312_at	60.3271	74.426	63.1615	76.8645	65.119	66.0659	79.542	89.2629	81.0279	81.3584	82.4582	107.186	63.4639	65.3012	67.5071	62.9023	58.7461	68.4686
1554314_at	39.8051	44.4704	34.8818	40.7801	39.936	40.242	69.8692	55.563	87.8727	44.0572	44.0649	48.6855	19.3708	26.0182	19.7885	40.9586	59.7534	43.7706
1554316_at	68.9413	78.9574	72.1018	71.4825	62.6623	62.0969	97.3254	93.9034	106.636	71.0886	69.841	68.6648	75.292	91.8862	83.1136	63.2969	65.4785	62.2057
1554317_s_at	113.006	128.522	154.914	144.655	148.784	129.041	247.003	237.565	199.834	130.57	125.728	113.197	163.746	149.064	162.376	143.982	145.142	127.822
1554318_at	66.298	61.0929	65.066	75.5373	76.6467	63.5274	70.1603	65.1417	67.1038	72.3357	65.4567	71.0795	57.9794	57.0081	64.2901	60.1069	54.7364	61.9977
1554319_at	9.4292	9.62192	10.8815	8.89105	8.93448	8.6359	8.9024	9.99232	9.42488	8.90602	8.91148	8.26509	8.47518	9.82032	9.22008	9.04791	9.45948	9.03156
1554321_a_at	162.543	103.825	145.107	190.464	167.78	187.982	176.797	164.794	161.681	199.491	203.686	186.341	134.728	118.285	110.911	158.135	165.963	176.789
1554322_a_at	46.5568	47.0431	52.2937	49.2377	42.1521	40.1924	53.7345	54.8402	52.0556	48.48	38.7855	44.8701	42.338	45.9936	41.1201	39.1888	44.426	42.2287
1554324_s_at	13.7535	15.2905	16.3802	16.6609	16.1388	20.325	14.3979	13.912	14.5131	12.1869	11.1992	12.3729	12.6455	13.1988	14.0529	23.1505	16.7388	20.1678
1554325_at	14.2296	14.6421	14.9731	14.7868	14.519	17.4266	16.4495	15.1267	15.2766	15.894	14.9027	14.2195	15.162	17.0044	14.3529	14.2746	15.6153	16.1741
1554327_a_at	141.494	129.969	175.658	189.414	201.012	221.961	207.447	200.964	175.964	183.69	156.824	177.226	189.242	187.56	189.575	221.89	202.903	222.052
1554328_at	10.1551	12.6346	10.9749	10.8844	12.9434	12.8432	10.1981	10.6373	9.30842	10.9405	11.0147	13.5166	10.1781	10.0752	9.99123	11.1752	13.3784	13.3429
1554329_x_at	15.8693	13.1	15.7456	16.6592	17.7143	14.07	13.9694	14.5235	12.6223	15.1976	16.0159	15.5444	13.4712	13.2662	13.1386	19.0847	16.044	18.355
1554331_a_at	21.3398	22.5462	22.9566	26.2804	24.1725	22.2821	22.4015	32.8762	22.8853	22.5038	24.1966	22.8751	21.5778	21.4034	23.4512	22.9898	19.3028	21.6596
1554332_a_at	139.599	119.961	124.338	131.726	113.127	132.464	122.202	147.159	122.237	142.823	135.239	132.852	120.797	138.081	144.675	107.155	119.429	131.272
1554333_at	8.70829	10.3786	8.4394	7.79873	8.8788	8.77965	9.01048	8.95706	7.76676	7.75041	8.68227	8.57323	9.07696	8.22296	9.71301	8.67264	7.97155	7.92244
1554334_a_at	19.2221	21.1657	19.8834	20.1806	19.668	21.4503	19.7403	19.181	20.5722	20.1466	20.6313	20.3012	16.457	19.3386	19.8507	22.2396	19.1337	18.0921
1554335_at	42.5138	42.0006	37.7593	46.3949	42.63	40.928	39.6597	43.3678	42.8581	41.7309	45.0731	41.4216	42.6971	37.0404	41.6917	35.8103	40.4167	44.9077
1554337_at	16.4671	18.1268	18.2188	18.1158	16.9595	18.6742	21.0763	19.0164	22.2224	18.1873	20.6566	21.1835	19.4233	21.1046	18.9681	18.2627	19.0032	18.4881
1554339_a_at	113.44	50.7091	126.159	170.575	179.793	195.436	187.595	214.428	170.045	171.789	165.073	187.381	211.89	164.353	164.904	133.861	144.483	152.239
1554340_a_at	17.0056	15.9485	19.4951	17.6011	18.498	14.6109	14.0602	15.773	16.247	17.2109	15.9499	14.8023	13.406	13.9135	14.0434	25.5276	25.5299	25.4369
1554341_a_at	173.154	153.578	181.647	189.399	180.184	178.623	277.068	264.538	256.504	257.867	278.912	252.843	133.099	144.856	132.964	179.733	187.318	182.583
1554342_s_at	233.95	280.556	205.576	217.409	237.694	258.554	331.584	336.464	317.686	352.236	363.399	346.974	185.554	191.991	221.95	257.824	239.116	225.984
1554343_a_at	17.8482	17.0038	16.8442	14.8455	11.9051	13.3028	16.5938	13.5198	14.1394	13.2212	14.2804	17.0743	13.2345	13.3606	15.5677	17.7178	14.5343	16.1111
1554344_s_at	553.219	607.66	536.943	626.113	508.392	516.53	611.086	641.887	593.476	590.519	577.884	567.303	534.193	615.377	530.915	520.269	495.708	511.328
1554345_a_at	147.182	135.782	164.776	157.31	172.56	176.041	181.757	183.867	187.964	145.501	131.336	169.815	217.876	183.445	208.17	174.965	191.321	174.702
1554346_at	77.9646	70.2104	85.3405	84.8023	82.0423	77.2464	97.9019	103.092	107.952	87.995	80.8446	84.8974	84.059	88.4244	91.9066	85.9908	84.8935	78.4107
1554348_s_at	33.2704	29.9838	38.9892	31.7669	27.4832	28.1571	32.1169	30.8885	32.3416	40.3137	31.897	31.0523	30.8885	35.547	30.0372	24.1199	25.1593	26.2127
1554349_at	80.748	81.6862	65.054	79.7336	71.6666	82.889	79.7065	105.603	105.781	67.29	83.736	77.4861	87.639	74.9229	78.5979	62.0674	69.9554	68.2347
1554351_a_at	706.828	520.999	670.757	768.705	797.365	806.926	1187.77	1125.68	1203.3	675.292	662.597	643.953	696.287	602.843	629.141	829.199	843.607	831.713
1554352_s_at	416.438	377.725	406.1	424.64	454.566	458.184	725.053	737.233	757.337	522.444	499.286	490.482	567.309	491.996	494.974	511.696	470.924	453.884
1554354_at	9.28598	10.2181	9.77919	9.69067	8.48322	9.36237	10.1951	8.84474	8.14751	9.20544	10.1883	8.78216	8.80694	8.38822	8.59066	8.26994	9.06264	10.756
1554355_a_at	20.8313	23.3175	18.9758	19.9986	19.4274	22.9352	15.4742	14.799	17.1561	16.8022	18.1422	20.0635	23.8966	21.6032	22.3387	22.2389	20.1633	20.6484
1554356_at	23.9372	21.0537	23.784	20.7397	25.1305	21.0448	23.4793	26.6984	26.6535	21.512	17.7127	18.5683	16.67	21.0795	16.6233	22.23	26.4635	23.0339
1554360_at	109.021	130.668	105.868	108.392	101.747	119.13	99.0069	121.297	109.453	86.7437	77.1008	79.8383	110.317	99.425	99.075	103.09	110.712	111.334
1554362_at	10.1469	9.7959	9.66885	11.3302	9.09611	10.1201	11.8974	10.5362	11.7486	10.372	11.1696	9.72116	10.2276	10.4269	9.85292	10.3394	9.55732	10.3926
1554364_at	30.5794	33.0534	33.5296	36.2286	34.2257	38.063	58.9858	39.5307	45.2248	25.7078	29.8833	33.1174	29.0975	32.2576	33.6051	37.6467	30.0073	36.5865
1554365_a_at	819.963	736.866	853.063	1057.33	1028.13	1073.26	784.335	817.053	853.63	842.88	787.307	815.854	609.599	587.341	629.183	980.432	1038.28	1035.35
1554367_at	72.4863	72.9135	70.0242	72.5101	61.5127	63.5621	74.8636	72.3384	67.5592	74.179	68.631	70.9478	64.315	78.6391	72.824	56.5326	64.2683	64.3143
1554368_at	14.3466	14.2728	13.1979	14.3594	14.4104	13.3565	12.4889	18.3512	15.9459	13.2457	14.337	14.5655	12.8437	13.7001	14.0603	12.0959	13.8009	13.728
1554371_at	32.9653	33.2584	30.6521	37.8239	37.8799	34.2331	38.4229	35.3807	30.687	37.3068	34.8104	33.6263	31.9165	35.594	31.3493	34.7991	32.8874	30.4399
1554372_at	26.3229	26.5479	22.6677	30.68	26.8941	27.5794	28.8335	33.8725	26.7601	25.0344	26.3869	24.0521	24.4839	27.914	28.491	24.5705	23.5103	25.4896
1554374_at	21.4341	27.5866	26.0875	27.5827	23.5401	25.2568	26.6978	26.5551	23.0583	22.9904	20.8939	22.4927	20.3522	23.7011	22.8342	20.8203	24.419	26.2222
1554375_a_at	1133.3	839.85	1210.52	805.889	821.574	903.717	23.5101	23.6579	26.6895	974.269	969.325	1003.07	712.543	554.227	653.505	690.513	654.626	668.694
1554376_s_at	22.4627	37.7794	32.7798	27.6259	27.654	26.0448	35.8878	33.6465	33.7944	24.0109	29.8438	28.0683	26.1519	30.7855	29.7708	31.4793	27.4645	24.6319
1554377_a_at	69.4938	59.7305	75.3447	86.0241	85.95	86.7057	43.5621	50.7565	51.1795	76.1557	66.0577	75.6029	52.6203	54.9069	57.696	70.7954	72.0287	74.0128
1554378_a_at	46.2025	42.1685	47.782	64.7529	76.4565	78.233	205.997	229.548	216.403	39.8289	32.8973	37.891	45.3184	46.1138	53.5326	85.0143	76.2248	87.5017
1554379_a_at	102.689	113.562	94.9233	118.896	112.019	121.555	114.169	118.727	105.031	107.277	114.889	95.1274	112.487	116.936	132.065	124.824	119.708	113.364
1554380_at	46.7001	39.5798	46.6297	58.7294	52.508	59.2844	49.0723	51.7378	41.3773	52.347	50.5453	53.7754	56.1578	61.9911	72.9285	46.4325	55.1397	59.3846
1554382_at	97.8221	122.295	111.87	123.646	110.209	101.908	118.527	132.982	113.799	95.782	109.513	103.452	110.686	128.168	125.797	111.448	91.0796	123.623
1554383_a_at	98.9631	104.938	113.586	136.343	161.249	166.215	110.602	128.172	103.019	118.431	106.884	110.753	103.811	92.1236	105.304	144.729	150.891	165.958
1554384_at	10.2748	11.3896	10.9376	11.1679	10.5234	10.5234	9.35988	10.5272	9.41065	9.45111	10.2825	9.08336	10.1883	11.5343	11.4541	10.0694	10.2748	11.1016
1554385_a_at	53.4056	53.6455	52.9449	57.4629	51.6078	52.2248	54.5899	56.7443	53.0892	55.8511	57.2527	59.2988	61.4371	54.8526	52.5135	48.7727	44.2853	56.1957
1554386_at	40.8727	34.4762	42.2827	52.0971	40.4811	37.9524	47.1979	38.9674	45.1384	38.939	46.2219	41.1152	40.1687	45.6346	43.9214	34.0186	44.9546	53.1372
1554388_at	65.1307	61.131	61.1439	53.606	60.3874	47.0591	64.3808	53.2712	69.1662	59.0338	53.6504	62.0895	66.7929	60.3221	69.7136	61.1797	61.3745	60.3661
1554390_s_at	1388.27	854.808	1300.77	1732.45	1759.66	1712.02	1458.24	1490.08	1302.17	1294.7	1343.24	1223.32	1303.45	1149.53	1261.95	1615	1646.92	1718.54
1554391_at	36.5152	27.3227	30.5102	33.0361	28.7732	28.632	33.6049	32.9851	31.6169	29.8782	34.591	29.7202	26.6079	30.6846	28.1457	27.9692	25.4022	27.6659
1554393_a_at	96.1048	77.9948	86.6276	91.4705	92.6916	81.9705	124.625	104.005	114.887	107.196	86.9916	89.0438	101.72	103.258	88.8991	84.7641	85.672	94.5281
1554394_at	13.0203	13.9328	16.872	16.6738	15.1713	20.0864	14.2336	16.5538	14.0613	16.228	14.765	14.1528	15.618	15.3023	16.4952	16.4185	14.4829	13.4703
1554396_at	115.347	134.421	123.575	110.412	123.513	118.36	99.8368	108.242	106.898	101.038	108.548	105.653	120.81	115.667	114.019	116.04	116.595	117.893
1554397_s_at	418.425	270.63	441.046	526.676	579.499	582.689	477.048	454.782	389.433	598.59	569.828	519.532	671.234	629.22	633.141	508.236	561.459	534.885
1554398_at	41.8316	42.1432	48.0072	45.5413	39.7698	38.3125	44.5267	43.0921	39.407	42.1605	40.1191	38.9213	37.4028	44.498	41.4761	37.925	38.9513	43.0342
1554400_at	25.1256	20.445	21.6044	28.9935	23.9458	26.2459	23.228	26.3641	22.3306	26.7803	20.2462	25.0818	24.9288	22.8899	20.4376	23.9074	23.2635	24.3805
1554401_a_at	19.4551	16.9525	15.5554	17.4209	18.8726	19.0374	15.345	16.1531	16.0787	15.655	18.5214	20.1031	19.4478	15.4233	19.6654	14.4181	15.6301	18.5683
1554403_a_at	25.7747	22.3993	28.6626	24.0258	24.7104	22.8245	22.5902	25.7547	21.8037	22.0946	19.1921	17.0658	20.4472	22.5066	20.9421	27.2521	24.6529	26.4584
1554404_a_at	72.8591	75.4149	57.803	66.4333	72.1995	69.1845	88.3482	84.5063	120.595	70.2673	65.8686	65.536	68.3073	65.4715	70.5206	69.5764	62.4935	70.8196
1554405_a_at	17.7592	16.4299	15.8818	18.4798	18.0964	15.6118	19.0358	17.5815	16.5057	20.8915	16.7732	17.9945	19.5939	17.5767	20.2731	18.8192	15.5476	21.068
1554406_a_at	62.2285	73.5776	66.7177	68.4616	65.6586	62.9049	63.2737	72.7424	80.4498	68.8077	69.6372	62.8786	65.9679	85.3916	71.6403	58.7992	63.9546	60.7224
1554408_a_at	619.891	631.015	665.694	524.908	543.686	604.178	99.9013	167.734	161.614	158.074	114.397	116.999	180.408	137.013	174.241	981.462	1078.58	999.516
1554409_at	13.6238	11.8534	11.1299	10.9565	10.4713	11.7884	11.0413	11.9943	11.5219	10.0951	13.6308	12.6209	14.0912	14.2666	16.2831	13.6354	13.5907	12.2572
1554410_a_at	292.543	237.624	303.083	389.741	426.908	403.891	252.703	238.776	220.649	330.614	332.126	321.813	322.408	330.985	337.584	376.263	367.546	344.644
1554411_at	1151.85	641.917	1092.49	1461.41	1471.74	1514.63	639.862	786.145	631.337	1264.9	1399.44	1414.14	1582.09	1421.35	1452.78	1058.1	1129.23	1357
1554413_s_at	14.7899	16.509	19.7504	18.5402	14.0358	14.4482	14.2287	16.2165	16.0792	17.3614	12.9486	12.7237	19.5939	20.17	16.8166	18.2416	12.9486	17.4773
1554414_a_at	521.977	387.965	440.88	581.914	584.908	567.7	889.917	926.254	739.499	583.38	589.247	566.074	943.555	798.441	867.691	637.842	681.885	655.599
1554415_at	166.669	169.353	149.839	162.721	154.338	159.566	99.8338	109.066	100.422	115.452	105.458	106.32	146.967	113.332	117.79	212.427	206.218	178.009
1554417_s_at	679.473	457.089	725.209	921.115	917.644	907.389	417.666	402.74	340.824	777.229	722.126	718.521	695.027	733.255	742.756	881.189	819.16	826.682
1554418_s_at	94.857	94.2376	88.9097	81.8534	105.334	91.8665	19.2097	21.2841	19.1956	119.766	128.942	116.461	34.7481	37.9222	34.5711	132.885	109.761	118.342
1554419_x_at	18.5703	17.8103	17.3659	17.2158	18.1672	16.0518	17.6034	17.4627	18.5456	18.8968	16.5847	16.3527	18.2416	17.032	17.7635	17.3508	14.7645	18.7082
1554420_at	48.8206	47.7136	48.9092	54.1448	46.7816	46.4306	81.1268	125.84	99.889	51.1311	52.8154	49.1655	47.4122	48.3395	39.6095	59.3814	53.6452	53.3857
1554423_a_at	1317.32	871.686	1380.12	1498.65	1583.78	1528.27	1680.58	1735.63	1627.66	1967.66	2036.94	1967.16	1955.43	1874.64	1969.88	1342.94	1358.91	1379.35
1554424_at	68.2866	50.2768	72.4771	79.6932	92.1199	89.4933	106.019	90.3381	83.6257	74.5672	78.96	87.8423	103.21	105.169	113.419	93.9932	96.0607	96.5606
1554428_s_at	118.283	140.215	123.202	159.894	142.259	141.38	196.042	171.755	162.207	147.781	153.976	153.478	129.741	145.788	151.268	131.686	126.26	138.933
1554429_a_at	142.137	140.772	161.462	148.896	132.842	142.401	237.392	226.709	205.421	147.433	143.695	145.394	143.562	167.95	158.715	141.403	153.369	139.969
1554430_at	192.448	163.039	194.806	180.412	206.04	200.185	172.241	170.019	165.797	223.49	188.425	180.554	154.109	174.619	158.405	176.497	182.13	176.094
1554432_x_at	387.387	367.252	397.639	433.214	362.216	395.77	350.607	336.992	331.864	403.575	373.688	421.303	311.712	347.724	345.908	331.575	371.54	338.118
1554433_a_at	460.715	300.565	434.779	492.114	516.082	499.004	944.419	1007.53	862.41	584.757	563.577	550.836	639.191	607.511	647.951	500.109	534.745	524.462
1554436_a_at	30.5479	30.0325	25.2781	29.0343	22.7028	26.1349	25.7918	24.3827	30.4452	23.5916	25.598	23.8686	24.3338	24.8083	26.2168	24.1817	26.7251	26.635
1554438_at	117.2	96.0198	102.084	120.555	138.669	130.597	69.3771	66.517	75.6705	151.905	122.276	138.294	125.438	121.699	133.853	135.084	134.871	128.99
1554440_at	17.7298	16.3088	14.4074	16.5394	15.6362	15.8023	14.5265	17.1452	16.5811	18.0374	15.8019	14.0353	18.5683	18.1115	14.7167	15.7891	14.8853	12.996
1554441_a_at	428.908	273.152	382.881	427.052	421.158	433.732	542.747	550.913	528.89	452.544	442.505	432.825	516.61	493.415	529.378	504.048	495.162	485.089
1554442_at	219.633	188.676	214.358	253.478	213.841	202.084	256.932	279.757	263.049	246.27	232.429	261.064	278.371	310.204	319.314	190.198	219.741	191.859
1554443_s_at	60.888	48.858	60.0903	59.6351	48.7295	51.007	67.2007	64.9548	62.1444	57.801	60.6429	47.4164	90.069	88.7613	102.019	49.3991	51.3229	57.1095
1554444_s_at	315.792	283.958	337.356	362.35	365.564	348.28	492.759	509.513	491.589	320.964	301.575	286.62	328.391	379.12	373.611	322.362	310.881	324.684
1554445_at	36.216	35.6031	36.876	39.6376	44.4094	47.8996	34.5862	30.4145	27.6563	38.7176	32.2888	35.5887	32.6148	35.8118	31.596	43.935	50.5967	32.4351
1554447_at	267.968	319.098	256.841	185.497	205.676	206.275	414.065	378.208	448.268	462.768	459.828	477.408	322.19	342.1	337.902	230.507	225.167	180.875
1554448_at	58.5761	64.9773	59.6285	53.0831	52.4768	57.1736	77.1891	75.6688	66.7683	100.206	81.8977	79.977	59.8691	58.8013	65.6943	50.1556	50.2084	51.4421
1554449_at	37.5682	23.4512	33.6884	38.001	33.6825	39.4955	37.6103	44.0952	38.8651	56.7974	52.0649	63.3189	44.1505	34.2269	33.1006	36.3079	36.1827	40.1186
1554450_s_at	267.777	168.267	242.545	259.276	277.021	299.286	281.964	338.122	326.671	435.752	420.291	423.019	336.73	277.698	256.329	288.996	297.453	297.01
1554451_s_at	188.765	132.711	218.889	217.651	246.737	261.474	248.082	293.067	220.181	192.124	197.756	207.369	257.505	232.393	241.257	268.317	259.698	233.151
1554452_a_at	241.226	213.797	214.903	209.397	262.518	259.443	641.473	633.299	639.63	313.354	271.343	288.825	961.755	1039.82	1031.52	336.844	339.286	302.241
1554453_at	47.4953	37.8002	39.9297	56.6565	49.4545	44.8656	125.787	121.159	114.014	65.372	52.7489	62.16	99.1678	106.139	100.99	60.4792	73.6674	50.1224
1554455_at	26.6954	32.4552	22.6081	21.7472	25.1336	24.3536	41.1885	38.6491	51.0713	26.9478	23.291	28.6316	26.2041	23.9378	27.6734	27.4183	27.4962	30.0431
1554456_a_at	47.8976	50.7725	54.0392	53.5193	47.2722	63.0058	83.6217	68.1939	73.1775	48.3204	42.7914	51.2332	48.3692	35.846	43.9722	50.6517	61.4052	54.2227
1554459_s_at	75.748	74.4395	154.156	20.5035	21.3247	24.9196	15.5565	17.1776	16.7554	17.2489	16.9793	17.9484	15.482	13.2602	14.7722	21.4855	20.4572	24.1463
1554460_at	12.4369	12.5225	11.9676	11.5175	11.1287	12.0361	16.4952	13.5306	13.3364	11.0092	10.175	12.1337	10.5293	11.2494	9.77498	11.505	11.1505	12.3727
1554462_a_at	1510.32	1255.34	1459.99	1268	1178.95	1289	3003.73	3186.88	3049.84	1148.19	1164.42	1266.34	3010.91	2679.41	2772.41	1479.3	1566.3	1663.4
1554464_a_at	1771.89	1205.78	1753.54	1836.29	1947.48	1815.58	3196.71	3074.01	2951.43	1340.45	1285.31	1353.5	2014.84	1862.36	1906.11	1747.91	1818.15	1772.34
1554465_s_at	114.353	115.271	124.864	118.939	108.886	129.048	223.253	206.18	189.417	113.269	106.964	85.7204	108.323	99.8832	105.016	123.558	115.416	115.096
1554466_a_at	250.575	193.86	274.285	258.597	286.983	256.25	380.292	390.783	316.597	312.512	317.528	321.586	220.899	212.648	250.612	306.224	284.009	262.874
1554468_s_at	133.349	140.573	147.908	155.437	154.125	155.405	174.921	188.047	173.665	170.756	159.319	153.13	170.079	168.626	160.51	179.717	151.583	159.06
1554469_at	138.66	102.123	116.722	130.236	137.299	168.433	350.751	353.283	323.88	141.789	147.052	141.453	177.562	151.864	150.747	126.848	144.289	140.127
1554470_s_at	245.339	175.23	286.925	270.893	289.09	294.981	365.13	388.853	413.504	280.669	283.527	312.471	327.116	281.244	352.455	250.51	278.411	272.188
1554471_a_at	328.579	284.643	320.609	340.644	340.642	368.435	716.265	780.228	705.791	299.425	259.01	282.07	433.591	423.136	430.556	352.1	360.218	351.865
1554472_a_at	83.9362	69.2378	72.473	74.991	81.8909	96.6887	148.572	165.338	165.514	155.448	149.073	162.483	51.893	50.648	51.6642	85.735	97.6169	80.5747
1554473_at	19.3473	25.6632	19.8143	14.7535	19.5167	18.9557	23.3006	21.3452	19.1526	19.6993	18.986	18.5678	25.5522	23.2833	20.6009	17.0341	19.7712	19.1914
1554474_a_at	348.284	303.637	350.115	390.829	372.614	370.513	394.118	423.964	355.186	371.662	317.585	345.626	417.908	391.274	432.19	471.812	440.398	529.876
1554475_a_at	62.6274	48.856	58.7344	73.8296	66.2238	63.3163	63.7811	71.1749	69.8727	68.0959	65.4179	67.9608	66.0849	71.9068	62.2692	65.7408	66.2424	60.2614
1554476_x_at	20.3214	21.3302	21.1526	21.077	21.0465	18.5214	17.9977	20.9205	18.1303	14.7051	14.4927	20.048	20.4271	21.961	21.0136	17.4283	19.8928	21.8061
1554478_a_at	82.6198	61.1478	60.6694	60.8778	81.8152	75.6774	54.4473	51.3626	52.3028	82.4523	78.4919	95.9618	54.8676	48.2728	53.9863	88.632	81.6333	96.9656
1554479_a_at	294.454	318.94	295.797	264.058	294.89	272.704	101.041	95.2171	86.4578	297.639	289.273	312.572	363.815	354.58	334.249	276.89	331.447	293.325
1554480_a_at	805.377	961.378	763.739	770.919	826.608	777.63	1055.38	945.992	1085.81	645.464	609.797	674.853	623.882	652.163	682.279	837.473	891.164	793.859
1554481_a_at	130.167	131.591	129.802	139.378	158.093	155.04	112.852	118.592	108.752	154.268	168.25	150.822	175.766	194.922	187.493	146.994	144.527	168.25
1554482_a_at	961.333	775.031	1023.41	917.614	1047.09	1069.91	707.354	772.779	700.636	881.25	908.659	851.241	925.729	861.338	911.355	1017.28	1004.89	950.117
1554483_at	1045.71	841.712	1287.53	1454.29	1496.05	1447.96	355.878	346.095	367.964	1392.35	1420.34	1338.63	507.165	507.477	520.716	899.458	940.686	953.398
1554485_s_at	2038.55	1423.74	2271.9	2382.13	2529.63	2542.43	211.36	198.386	237.53	2624.84	2767.82	2786.13	681.56	571.519	630.741	1645	1624.01	1644.75
1554486_a_at	40.6251	57.063	32.2173	29.5369	36.0899	31.4443	17.0611	18.4175	17.6241	31.8672	36.0575	30.6751	36.4796	35.5054	40.4158	42.8581	31.1828	26.3694
1554487_a_at	78.9189	54.1247	90.5999	109.972	125.14	97.0196	58.5556	57.0572	45.3551	89.3944	97.8924	83.2625	87.7391	92.1937	80.1302	96.8068	81.6711	82.4797
1554488_at	149.304	159.735	158.853	162.318	165.241	148.926	209.891	196.129	197.258	125.68	142.63	154.297	147.67	156.347	158.228	136.242	139.743	143.002
1554489_a_at	398.104	303.72	419.913	422.252	437.933	388.429	462.616	438.202	456.808	404.975	351.11	381.289	292.947	264.877	289.37	318.238	323.554	335.578
1554491_a_at	4745.9	3431.65	5324.2	3946.57	4307.38	4492.11	227.121	233.04	258.394	3422.75	3664.59	3510.46	331.8	290.377	304.974	2435.07	2447.41	2482.37
1554492_at	8.85028	10.6903	10.2926	9.16624	10.5956	9.38588	13.0435	10.003	10.5	9.79589	10.1883	10.003	9.85812	8.52629	9.95485	9.86092	9.00238	10.366
1554493_s_at	94.2026	75.3117	103.297	107.279	95.0488	121.618	181.563	200.906	188.424	93.5492	89.2062	89.6572	104.747	107.891	93.2863	116.746	127.984	115.717
1554494_at	13.7822	14.2235	12.1082	13.0792	12.4472	14.5089	12.1794	11.7405	12.1372	11.464	11.3097	11.5838	12.0797	12.0322	11.5483	12.3649	13.5046	11.7527
1554495_s_at	29.9919	30.8911	30.1451	32.5864	30.4501	28.3706	34.7867	33.9739	30.6547	37.9987	27.9758	30.7572	31.7198	36.5025	33.6583	25.4706	28.2449	29.7224
1554496_at	31.2085	31.0133	29.6541	36.1825	32.2983	37.833	33.3264	28.3988	37.1778	37.5357	31.284	27.4553	27.6265	38.162	32.2262	31.55	32.8854	33.75
1554499_s_at	145.923	121.123	144.741	156.857	151.519	169.58	226.546	229.853	216.13	133.163	158.985	136.926	227.741	195.918	197.544	161.83	154.545	154.012
1554500_a_at	13.7431	13.4953	16.2954	14.2048	13.6511	15.9509	17.0724	16.1446	13.5965	12.9271	12.4217	12.6622	14.5331	13.8096	14.6757	15.9203	12.6622	13.7105
1554501_at	30.7821	26.7368	24.3535	23.4092	23.3939	21.4066	24.5391	26.6141	30.6504	28.2107	32.7323	33.0095	32.8364	36.1943	29.3415	22.4274	25.7511	19.565
1554503_a_at	17.2023	14.5676	17.1674	17.3944	16.8285	15.7551	17.4623	17.3371	15.511	19.1065	14.3957	16.3032	17.1452	18.2913	18.7748	15.9806	19.5422	20.7192
1554504_at	10.2126	9.72091	11.6478	11.6212	10.3926	10.9946	10.04	11.0605	13.2345	8.74698	8.52564	8.63292	8.14732	7.86423	7.97139	9.82364	8.47872	9.16003
1554506_x_at	15.3395	12.9602	17.5188	18.9541	19.9407	16.759	16.2428	15.97	15.7637	14.6605	13.3142	14.2016	12.3023	11.3288	14.8288	13.9415	14.822	16.2889
1554507_at	16.5996	18.297	14.9704	15.6317	15.6659	17.1807	12.2709	9.0952	11.9811	14.7226	14.7871	17.1811	11.5072	12.9434	12.2417	14.3321	14.7688	15.1377
1554508_at	227.184	131.353	228.25	156.077	175.123	173.958	27.8553	39.8835	33.4596	270.67	284.62	255.637	233.915	189.21	203.203	160.857	150.813	157.196
1554509_a_at	395.22	283.283	365.562	393.307	435.342	439.306	608.071	641.964	612.629	446.061	398.174	407.838	808.068	749.438	817.653	460.399	466.993	445.356
1554510_s_at	2239.42	1760.32	2061.83	2134.69	2103.61	2102.37	2762.45	2726.31	2485.85	2514.98	2498.35	2539.14	3179.97	2966.94	2979.74	1946.52	1904.53	1886.39
1554511_at	38.7568	42.6546	40.0031	45.5506	46.3392	40.3854	39.3531	43.9603	44.4017	42.4039	41.7046	37.3299	42.5766	42.1574	44.063	43.6408	41.7004	35.1642
1554512_a_at	109.273	130.353	115.507	139.819	150.63	134.797	145.474	160.741	184.861	148.853	125.126	146.54	114.825	116.149	113.371	158.727	155.882	148.175
1554513_s_at	99.9083	88.687	108.242	147.022	172.241	165.323	199.325	179.117	176.077	128.893	117.353	134.601	110.686	88.4187	103.675	176.129	174.585	172.439
1554514_at	175.217	160.041	215.675	184.175	199.15	209.443	35.4746	39.4084	30.4009	226.787	225.146	210.681	51.9167	41.9243	50.7799	156.367	155.742	157.2
1554516_at	88.4188	83.714	83.1513	95.9309	88.1894	82.7789	109.386	121.898	116.334	103.19	106.918	89.9421	113.647	139.652	123.986	81.078	86.4106	80.2372
1554517_x_at	128.797	134.908	141.92	145.061	125.473	138.075	168.085	161.548	174.217	153.25	143.815	139.168	179.776	209.741	205.04	155.809	125.021	126.474
1554518_at	145.882	108.769	146.437	176.38	181.595	167.988	216.759	261.645	205	179.021	161.729	155.118	137.693	107.908	147.729	193.464	200.519	194.781
1554519_at	31.8246	31.3921	29.6291	33.5241	25.257	32.2884	36.5586	31.1416	31.9344	28.1747	30.3954	31.3021	27.2975	37.2058	36.2162	31.5223	31.0143	32.7478
1554520_at	250.864	263.203	259.01	234.725	248.186	266.864	441.078	438.432	442.289	205.311	215.654	240.36	390.19	356.763	400.233	222.371	214.527	204.575
1554522_at	117.755	119.694	134.315	76.8645	100.447	111.109	39.7694	40.8554	36.0388	123.746	118.464	116.257	95.3129	86.9338	103.211	93.4578	99.3215	88.7885
1554523_a_at	213.067	207.075	217.959	208.484	229.262	223.186	208.208	224.642	203.807	230.079	241.951	220.489	227.868	235.372	249.808	190.98	197.336	199.019
1554524_a_at	31.3493	27.6052	32.6054	26.7672	28.4302	18.6735	22.8027	23.8811	24.1262	77.2525	80.9749	107.773	260.115	185.871	242.646	31.0918	23.4512	24.4941
1554526_at	18.2241	18.7127	22.2021	17.4392	15.895	19.0194	15.0936	16.1009	16.0589	31.4934	44.3602	29.0192	120.431	126.797	131.564	15.4625	17.7818	15.4371
1554528_at	27.418	29.171	34.0922	34.1681	32.4346	24.9406	33.2859	33.8324	38.2969	32.4894	32.5921	26.6051	30.6235	31.848	32.715	33.0539	29.2071	32.7077
1554530_at	19.126	20.0453	20.1087	22.3178	18.7653	18.0199	20.7902	23.3247	23.2103	21.5476	18.7329	19.5562	21.4417	23.4512	23.0927	21.1614	17.5301	19.7908
1554531_at	108.825	106.104	121.725	126.508	117.447	109.898	116.284	125.853	92.9542	107.69	119.193	110.242	101.806	109.768	105.274	86.7567	100.231	104.604
1554533_at	167.328	113.452	184.302	177.452	200.508	209.145	13.8673	16.9459	14.864	67.2222	74.2311	76.2302	273.716	251.647	267.211	183.45	179.917	192.945
1554534_at	88.2673	79.8599	98.3792	102.476	85.5221	89.8991	79.1355	82.1671	101.165	86.7185	87.8569	87.7349	81.7164	68.3484	83.9316	75.1949	88.2673	72.0062
1554536_at	21.9839	17.3973	18.2871	18.5814	21.5845	18.7589	14.6584	13.7647	12.4634	14.0313	15.1232	14.3274	16.4535	15.4569	18.8136	17.6168	16.288	19.3943
1554537_at	75.3485	65.6086	64.7818	70.365	75.6139	69.6477	72.8962	94.6979	76.1721	83.935	78.002	83.7175	73.198	82.2023	83.5866	74.6294	80.2289	70.7706
1554538_at	47.908	49.266	48.4302	44.7401	49.1336	47.3995	49.2889	48.5173	48.7568	50.4144	49.6277	46.2002	57.2833	57.2531	63.511	50.5776	48.6705	44.4719
1554539_a_at	62.7259	54.9505	55.9177	66.0704	58.0403	58.5987	76.5641	73.3989	67.7845	72.3437	67.4417	64.7157	64.2872	56.6657	65.0183	58.1827	63.214	70.133
1554540_at	8.03321	8.84958	8.37061	9.17544	8.50686	8.41009	8.72298	8.77691	9.88115	9.25672	9.16181	9.33024	9.0094	8.30317	8.7554	10.4622	9.38457	9.15998
1554541_a_at	57.376	57.1032	59.4428	62.4718	65.6598	60.0931	58.5731	60.6405	53.788	55.8682	60.009	62.7513	54.9107	65.4813	53.0351	54.7976	57.1951	59.342
1554542_at	75.5301	73.6615	68.8847	104.464	85.2296	81.224	84.9524	90.8408	81.7129	81.0297	67.3789	83.9377	77.686	83.1398	79.7616	68.0042	83.7841	88.3321
1554543_at	43.8043	47.7517	36.8112	43.064	40.8158	38.88	54.0093	49.6067	45.1805	44.6394	45.1165	39.585	43.5077	48.0457	37.8668	42.4972	38.7779	35.0095
1554544_a_at	541.804	443.218	568.151	626.051	628.255	594.688	631.91	641.23	627.993	679.758	730.616	694.994	563.414	505.333	502.779	525.534	542.156	514.546
1554545_at	30.0542	27.4298	26.0083	30.1194	33.6196	20.897	29.9671	35.5179	36.9744	29.2013	27.4298	30.9917	28.3047	39.8552	34.2642	27.7511	25.627	27.4971
1554547_at	424.241	536.849	464.588	437.53	463.111	457.741	85.5803	75.0771	64.5332	628.89	668.547	661.303	259.974	283.628	263.402	368.475	386.797	392.903
1554549_a_at	35.2246	39.3517	32.1632	29.927	36.0363	31.0837	39.6697	26.1639	47.5733	42.7228	52.091	39.3637	50.1154	40.6137	46.1653	30.5833	32.7626	31.0921
1554550_at	10.1153	12.0439	9.82338	10.0609	9.70835	10.1005	8.728	11.5164	10.0804	10.2015	11.0812	9.41786	9.89062	8.49334	7.74655	9.52945	9.91286	9.46982
1554553_s_at	332.964	281.513	347.436	332.581	338.196	342.797	422.091	421.511	377.639	354.453	377.572	337.973	357.781	378.63	460.543	430.079	450.387	389.197
1554554_at	40.9322	41.4313	37.8324	48.4147	40.9433	41.2669	43.8541	43.8033	45.0395	41.4616	39.8884	45.4031	41.7569	41.1776	41.502	41.5548	48.111	40.0481
1554555_a_at	246.926	202.593	217.513	213.252	243.099	231.934	516.63	494.869	541.575	283.419	287.557	278.006	303.8	290.118	310.623	261.925	250.64	223.94
1554556_a_at	160.991	138.467	156.752	152.655	166.806	164.456	284.478	265.654	288.36	140.214	118.261	142.923	195.918	190.047	189.878	141.528	164.368	167.067
1554557_at	184.042	175.888	186.765	198.443	192.476	195.908	397.677	399.835	408.63	168.503	140.85	157.503	310.725	315.817	286.586	222.561	236.854	239.808
1554558_at	27.2563	22.6939	28.4293	31.2371	24.4919	29.0349	21.6186	20.2668	16.7829	31.0524	34.4589	33.1095	26.3273	21.7285	19.6282	29.0513	22.3115	29.3039
1554559_at	106.444	123.558	125.797	131.241	120.55	113.948	116.182	118.07	126.841	128.86	138.405	145.797	110.884	129.068	114.183	105.627	108.819	104.962
1554560_at	13.5269	22.4494	19.5439	14.0434	17.2857	16.0003	19.1738	15.4763	15.5026	15.1791	16.1375	15.1131	13.0494	15.9511	14.094	15.4967	15.1785	16.4914
1554564_a_at	32.5448	33.9061	31.5453	30.4436	35.4553	30.2736	35.3063	35.6408	34.9829	30.928	32.8781	33.8233	32.6237	39.0376	34.1041	30.9859	29.4717	33.3561
1554565_x_at	54.5697	61.4178	50.9766	59.7802	48.6914	52.3546	60.9728	61.2433	68.5489	59.5069	64.5001	57.006	59.821	71.5717	73.4319	55.037	47.6423	57.9191
1554566_at	66.298	71.6121	66.5325	91.2829	72.067	84.179	86.5534	83.348	77.5411	89.5838	83.9154	78.5351	69.9869	77.7518	76.3261	69.2378	73.4336	81.728
1554568_at	17.8865	19.9695	19.181	18.6485	20.4255	20.7921	18.136	18.858	20.8097	19.6449	16.4074	19.0106	22.9848	23.4141	19.7812	20.214	18.0097	18.9656
1554569_a_at	21.4497	19.3334	22.7911	22.5269	21.127	20.9093	22.6833	24.3038	18.8145	22.4873	25.2771	22.5479	22.275	22.5867	21.9344	21.0198	20.7613	27.664
1554571_at	18.3186	20.9969	18.1829	20.0379	17.9144	16.3817	17.5021	17.6175	20.4631	18.0116	17.1995	16.7598	16.4994	18.8823	18.2642	16.7712	16.3444	16.1659
1554572_a_at	316.814	315.539	291.76	320.934	322.446	331.262	433.145	418.075	410.232	223.966	190.661	216.546	322.531	323.329	310.466	539.884	548.853	509.569
1554574_a_at	683.507	569.585	898.953	769.275	904.566	817.723	694.658	697.491	618.353	619.403	577.144	539.075	630.005	702.63	738.981	871.992	859.647	802.857
1554575_a_at	261.491	218.694	270.027	302.617	293.741	303.176	127.104	170.019	175.056	311.177	297.526	308.989	284.037	221.247	252.029	346.636	298.593	320.149
1554576_a_at	33.7165	36.4014	41.514	40.6613	36.0842	34.4644	41.5181	45.7065	42.8581	35.5294	47.1152	37.3138	54.8805	67.1249	44.6729	42.9545	35.7792	42.5772
1554577_a_at	1068.27	856.486	1059.06	1119.46	1146.98	1168.72	1500.49	1496.71	1442.76	1122.33	1130.13	1074.7	1355.1	1263.03	1325.91	1292.65	1272.11	1309.43
1554578_at	102.908	107.556	91.0759	113.153	100.409	93.7829	119.777	134.696	146.546	105.576	94.0651	92.5688	93.9329	109.577	92.2822	92.1411	97.1046	110.554
1554579_a_at	26.482	27.5916	34.9907	37.2184	25.7665	29.2749	40.1202	30.1786	30.7124	27.5835	27.3529	29.2055	29.1849	32.454	28.347	22.8393	26.186	29.2262
1554580_a_at	101.44	96.5365	92.183	117.355	99.1094	114.48	76.4681	74.8531	88.2182	93.4092	90.5586	95.444	99.1636	101.144	101.204	83.4129	92.8716	89.1123
1554582_a_at	121.863	113.336	111.212	89.1339	99.7543	115.188	59.583	62.7772	60.5018	146.575	139.519	143.747	98.0089	86.2728	92.2979	95.3606	95.7756	94.009
1554583_a_at	63.0586	62.6441	61.7689	61.3255	53.8706	52.2685	50.5651	47.1453	52.6329	57.293	58.3745	58.9136	50.516	55.1526	57.5324	44.232	50.047	54.6771
1554584_at	52.6338	51.559	41.2852	40.4027	46.1677	41.7007	54.8078	55.1032	45.5014	46.5134	44.0815	44.6326	38.7325	43.4057	50.2139	41.7039	42.0266	44.0815
1554586_a_at	228.216	240.334	235.706	236.139	241.674	245.844	269.71	295.358	277.623	167.41	160.84	146.635	167.27	189.013	189.002	253.732	264.745	232.288
1554588_a_at	153.706	164.236	150.978	194.935	253.741	203.891	51.965	38.3694	46.5417	89.7643	113.13	121.034	148.588	132.897	156.409	201.873	205.578	177.658
1554589_at	65.706	65.031	70.0586	69.1946	73.9047	59.9889	87.1619	84.7935	93.8429	62.1751	68.6649	85.4666	86.5754	119.065	106.075	76.4139	68.0441	72.0268
1554591_at	79.4828	88.2811	90.567	100.765	85.2193	85.8499	82.242	102.237	98.224	91.0881	85.2193	83.037	87.9798	87.0514	84.2138	72.0341	80.2244	76.8245
1554592_a_at	25.1256	17.7222	22.2389	19.7695	18.674	17.0589	15.976	13.6809	12.1833	24.8544	16.4723	16.763	15.47	12.7928	13.7192	14.5853	17.8025	17.4652
1554593_s_at	11.0344	11.4636	11.8162	14.305	11.3455	10.8113	13.3598	11.798	12.3738	14.2387	13.2337	12.3598	10.9265	11.3566	11.596	11.8677	10.873	14.1585
1554594_at	15.7344	18.7644	15.1026	19.3154	19.82	14.6523	17.2214	19.5182	17.6655	17.3823	19.2811	16.8289	18.1379	16.9464	19.7725	21.5219	16.3748	18.0821
1554595_at	163.593	190.152	161.075	149.34	147.835	133.695	199.281	176.829	201.741	167.633	159.787	173.297	158.458	165.472	154.926	144.114	148.467	149.823
1554597_at	183.963	162.31	177.323	176.019	167.712	173.926	139.247	152.836	148.797	192.505	192.496	204.926	188.964	187.229	175.638	177.036	173.394	158.42
1554599_x_at	177.557	159.553	171.084	180.464	189.938	178.592	144.127	139.182	153.35	174.772	222.837	196.779	190.822	176.489	173.534	158.448	178.151	185.019
1554600_s_at	2771.82	1694.89	2842.51	3448.33	3777.68	3567.55	1790.77	1808.96	1592.51	3049.58	3033.92	3097.01	2190.86	2233.46	2272.07	4662.07	4263.47	4159.15
1554601_at	27.2009	25.1182	27.8135	26.7413	28.8776	27.091	32.5704	24.7901	27.0944	26.5324	27.8009	22.1563	34.6054	32.2551	37.2803	24.9207	22.9178	26.9994
1554602_at	50.195	65.5732	59.3912	54.0841	46.8907	53.6197	70.4138	70.6664	79.7637	61.5974	62.0935	64.1507	68.9546	51.2084	62.627	56.2968	51.9311	59.6647
1554604_at	13.8026	14.0497	13.2043	15.4807	13.6658	13.7011	13.3348	14.7549	12.9691	15.7005	13.2858	16.0899	13.1378	13.0447	11.4753	13.2972	13.2858	12.5463
1554606_at	86.9902	52.7914	71.4154	94.6219	74.3431	99.2072	118.755	132.454	129.516	92.0069	86.2996	85.3879	185.797	145.302	145.902	91.2718	97.1297	91.9144
1554607_at	43.2924	43.6703	53.6991	62.2577	64.9946	63.9048	26.3441	29.426	24.8482	59.654	42.6418	66.7538	25.0227	26.7405	20.5073	39.0253	33.8363	55.1824
1554608_at	52.8343	44.5203	40.206	42.259	48.9385	44.53	82.857	55.9437	69.3573	79.4322	72.4931	92.4025	105.92	123.242	92.541	41.7829	40.198	35.0583
1554609_at	230.112	283.62	240.534	234.278	255.826	265.169	336.551	335.61	323.529	151.95	145.48	148.478	220.086	195.477	220.628	245.198	262.435	247.217
1554610_at	26.5805	30.493	27.0284	26.9797	23.414	26.7713	31.8391	27.1145	27.7141	24.845	25.4183	27.195	29.9408	30.246	26.9911	24.3096	24.6178	27.2544
1554612_at	12.2129	11.9722	12.7524	10.5088	11.9192	11.934	16.037	18.3543	17.5004	14.0617	12.9457	13.3148	12.489	10.7253	11.0458	14.0617	13.3603	11.2843
1554613_a_at	103.198	88.769	102.192	123.178	114	107.423	148.824	137.907	181.876	127.952	120.981	115.19	119.311	117.988	129.126	114.166	106.366	123.994
1554614_a_at	89.7838	67.4666	111.186	84.1395	90.7983	97.0692	90.9374	116.663	92.4553	124.33	135.865	166.667	99.1861	104.5	93.0944	101.519	116.662	99.0006
1554615_at	26.5807	29.123	36.592	28.7568	27.7629	28.4745	32.7534	37.0056	30.7124	26.9769	26.6235	31.3921	28.4409	28.0111	30.137	27.138	26.4292	25.4507
1554616_at	135.908	152.003	147.726	172.892	150.992	126.66	180.352	149.608	154.193	187.793	180.558	173.66	127.664	139.233	146.567	127.664	133.075	134.671
1554618_at	39.1064	33.6065	45.4536	39.5416	32.578	36.3988	44.5249	47.2566	45.0153	49.3733	67.4712	60.3716	55.7394	57.4955	59.2734	37.7312	35.612	35.6095
1554619_at	9.78621	13.2326	14.4994	15.9461	15.4641	15.6948	20.7208	29.6679	29.0833	16.8227	13.6039	14.3779	23.6666	15.6766	17.1342	14.7377	16.1016	14.2509
1554621_at	13.6156	13.9603	12.092	15.3379	12.8771	13.6645	13.7229	12.8051	12.3993	12.8051	12.6442	12.121	16.5211	16.4003	16.1109	13.8536	13.6547	13.9505
1554623_x_at	13.6942	14.4328	12.8233	14.3104	14.4319	17.4307	12.5744	14.6615	15.5434	13.7966	15.9194	14.4785	17.753	17.7254	16.6721	14.048	11.7375	12.9839
1554624_a_at	14.5153	15.6414	14.3641	17.4592	14.7707	13.1979	14.0343	14.9536	18.2096	16.1526	14.929	16.9577	14.4633	14.6374	15.61	14.3321	12.8729	13.6429
1554625_at	113.338	124.747	118.144	121.756	119.561	108.63	114.381	130.618	124.081	137.797	127.236	112.79	124.306	125.531	133.333	110.822	113.112	114.195
1554627_a_at	558.787	443.632	613.817	643.634	707.728	655.609	1133.49	1202.15	1101.62	722.534	707.692	675.727	944.019	898.74	951.759	671.631	718.972	665.692
1554628_at	289.357	288.889	280.519	206.995	221.128	213.259	287.797	312.043	315.089	228.532	212.408	211.311	201.888	184.991	183.045	233.833	220.006	211.955
1554629_at	10.1933	10.7847	11.5853	10.431	10.4314	10.3731	10.1692	10.3659	11.1959	9.61343	10.8572	9.56964	10.3336	10.4757	9.34357	10.1842	9.76534	11.3283
1554631_at	110.802	130.797	141.304	127.806	138.229	130.679	141.464	139.892	131.772	133.62	146.135	154.269	115.417	122.278	131.885	110.242	119.285	134.426
1554633_a_at	19.5198	20.7985	18.6664	18.014	16.6729	16.8126	19.7722	18.3571	20.9187	16.2575	15.9896	19.1498	20.9301	18.131	16.142	18.7	17.9892	27.3579
1554634_at	11.3921	12.1907	11.7305	10.6689	11.0167	10.1286	10.8007	11.4704	10.7637	12.3202	12.1857	13.1009	12.3875	11.5091	10.6988	9.13886	10.2273	10.3582
1554635_a_at	69.0521	80.9914	78.1688	89.2341	78.5232	81.5248	76.7875	79.9055	67.3655	83.7722	71.819	72.2146	64.5311	76.0671	72.4486	71.5025	75.0446	79.2669
1554636_at	8.3712	9.48566	9.2834	10.6535	8.58031	9.45803	10.29	9.43319	10.7405	8.23317	9.55732	9.46791	9.2958	9.1324	9.86221	9.24021	9.74612	10.043
1554637_a_at	71.5896	49.0838	65.5956	75.6037	83.2725	70.4835	119.682	138.667	117.508	66.9892	84.1757	85.6287	77.3779	86.5281	83.1261	71.5452	74.772	73.3362
1554638_at	12.9316	12.8874	14.4695	14.543	17.8762	16.1833	16.0878	15.0649	16.5386	19.3796	15.7118	15.2754	17.7279	16.0636	13.1279	14.2262	13.8965	13.1649
1554640_at	178.793	177.16	183.688	156.067	173.347	174.564	53.9108	48.1813	57.9697	190.268	198.297	228.463	219.469	207.154	245.481	191.746	167.359	157.738
1554641_a_at	71.7722	83.0533	67.1875	73.3238	74.6361	65.9416	71.2201	71.3373	63.1618	75.6579	75.3121	76.1465	64.7591	70.3628	74.5605	74.7863	67.9378	69.9865
1554642_at	61.4488	54.3217	61.1406	68.5608	65.7758	56.265	65.6028	69.0434	63.5642	72.8597	77.5086	63.6758	55.3335	63.9416	61.2433	47.0821	62.388	64.3092
1554643_at	15.2129	19.4342	19.0068	18.0178	16.2381	15.2853	15.5319	19.0294	14.5789	18.282	18.9734	17.8016	16.6299	16.6143	17.1842	17.6393	19.7354	15.8709
1554646_at	85.0326	107.963	93.3266	100.853	90.5345	87.2823	171.578	144.475	155.305	108.502	102.121	95.4258	93.2259	98.9156	100.722	77.3831	82.3491	106.183
1554648_a_at	34.0551	31.2879	34.5799	38.8703	33.4868	34.063	34.4948	32.1136	32.3852	33.1949	33.4107	30.7954	38.6358	45.1783	33.6835	32.8898	31.3289	30.3228
1554649_at	43.8683	39.2198	41.98	44.8121	36.2629	38.4818	38.5767	36.016	39.724	49.2007	45.484	47.4392	40.937	50.8535	41.749	39.6001	39.9363	41.4729
1554650_a_at	76.1544	91.244	81.4457	83.7359	65.179	76.6982	69.9124	74.6849	74.5873	85.1616	81.9958	75.6478	64.9889	74.9877	75.628	69.0644	77.975	75.035
1554652_s_at	113.081	99.3557	98.724	111.131	109.369	115.151	60.1536	75.6736	78.919	107.643	111.828	100.937	134.697	123.687	126.378	112.825	120.759	112.551
1554655_a_at	56.5142	66.298	56.3503	43.7706	52.6203	52.8234	36.7168	39.5241	30.304	51.1853	55.888	62.0225	30.1396	27.1455	30.8919	52.94	44.7348	44.8028
1554657_a_at	55.9519	53.6533	58.4167	59.0499	56.1724	53.2241	59.1267	48.4233	57.5372	57.787	54.2907	56.0658	53.4183	58.3232	44.8971	50.5396	46.4386	62.1743
1554659_at	57.8212	51.3327	43.4165	48.9559	44.1651	43.7706	51.0793	48.4801	43.3642	50.9032	47.2512	52.2981	49.1175	55.7499	55.9074	48.5796	44.5017	61.9915
1554660_a_at	99.0645	61.0652	90.542	101.85	111.013	121.549	143.115	176.336	120.002	110.433	79.531	101.131	101.503	88.1302	102.1	70.6052	80.6389	89.2478
1554661_s_at	134.26	86.8995	128.554	126.228	142.542	157.529	191.598	210.931	164.073	162.366	127.723	133.592	146.444	128.66	142.014	118.238	111.092	122.847
1554662_at	39.0088	32.5125	32.0854	41.4177	36.4047	43.6623	40.4698	44.3768	34.973	40.4675	34.225	47.0598	40.0566	42.0695	40.3994	33.6255	37.9876	35.1723
1554663_a_at	18.0449	14.9202	18.7954	17.3901	15.8413	19.466	17.0777	21.3225	16.1448	21.6804	19.4714	19.3336	17.7229	16.674	19.9037	12.9889	16.709	15.3903
1554664_at	33.55	35.5831	32.4791	33.7371	36.3641	34.0565	31.2475	33.6818	33.4286	33.55	34.223	32.297	31.9713	35.2926	40.0981	30.5616	30.6592	33.8167
1554665_at	16.6769	18.8259	15.7371	13.2393	17.5508	18.6975	22.0324	17.2846	18.1294	18.4289	18.3956	17.1542	16.1795	16.658	18.5341	16.1428	16.1428	16.6025
1554666_at	53.5211	54.7399	56.542	63.0239	54.1434	49.2483	56.474	61.3046	55.9118	47.6414	59.8433	54.1235	60.4844	72.8745	50.9534	47.7742	53.754	50.628
1554667_s_at	499.701	496.552	468.595	512.308	567.363	562.376	767.132	753.775	779.936	493.723	470.447	489.42	555.464	534.135	521.475	650.172	703.468	603.269
1554668_a_at	113.839	75.3535	121.422	88.2822	82.8873	88.7218	56.5198	67.0291	62.1196	68.4107	72.1011	73.3995	59.8054	65.2786	45.9022	68.3857	65.738	62.9423
1554670_at	41.17	33.7188	35.8924	26.8226	32.9648	33.3618	77.1071	63.5116	80.6326	38.4725	38.6477	42.3736	69.6345	59.4181	54.3786	38.7304	33.4278	33.5672
1554671_a_at	172.586	157.803	176.671	148.8	155.954	157.159	266.049	278.849	329.821	277.075	299.459	267.719	185.326	205.794	227.159	185.93	183.509	172.315
1554672_at	23.143	20.1243	22.6509	20.7152	20.6444	26.1532	26.2437	26.213	24.4749	18.762	18.1308	20.6432	22.9228	25.8276	20.624	21.0755	23.7029	20.4626
1554675_a_at	18.7089	17.6041	17.425	16.0064	17.556	15.4818	17.6741	23.369	19.0656	16.9544	19.8953	17.2149	15.5567	18.1746	17.232	17.1393	18.3233	17.4172
1554676_at	11.4004	11.9773	11.0062	8.78763	12.8692	10.5017	10.3136	10.8192	11.853	12.2037	11.4488	10.5702	12.7156	11.5984	11.9607	12.8323	11.7502	11.4092
1554677_s_at	97.5271	89.807	99.8944	113.474	114.85	129.523	185.638	189.12	203.741	94.8208	106.585	108.149	105.353	101.332	108.642	97.6307	89.7459	86.8902
1554678_s_at	964.064	760.085	803.27	953.146	985.125	994.984	987.297	988.6	1039.99	1392.87	1371.31	1454.61	2074.07	1897.46	1866.21	1570.71	1674.85	1564.07
1554679_a_at	1182.94	713.452	1208.27	1168.57	1136.75	1129.15	437.392	441.671	401.885	1566.7	1490.15	1488.56	1308.35	1137.48	1213.51	887.357	945.557	984.539
1554680_s_at	45.8056	42.0582	39.803	47.279	45.9909	45.9909	45.9244	44.222	55.9713	46.889	41.658	52.2532	41.7085	50.7398	50.2408	48.2308	41.8557	41.4176
1554681_a_at	37.423	36.2187	28.5106	52.8255	43.166	35.5164	43.5395	50.0587	35.7178	31.6508	29.9836	30.728	42.4704	47.5192	44.0073	40.7245	39.417	40.0289
1554683_a_at	53.8388	60.4359	56.8104	61.8285	52.8452	53.3934	48.9343	57.5638	51.2906	50.5553	58.0177	59.6564	45.3111	49.1802	51.7145	51.8119	53.2177	54.1716
1554685_a_at	107.08	91.0451	103.28	96.0147	90.1544	105.036	103.451	92.3213	103.697	77.4871	77.8409	69.6499	90.2614	93.7161	111.643	77.0323	92.151	99.1214
1554686_at	12.0249	14.4379	12.389	14.0431	13.3721	11.3083	12.2354	11.1208	11.7946	16.6112	17.4549	17.1439	10.8398	12.5315	10.9719	12.498	12.5744	12.4782
1554689_a_at	58.0412	49.8805	63.271	51.0102	56.842	62.2355	45.8287	47.7057	42.7362	45.8165	46.3436	46.2057	71.4909	69.3598	72.875	53.486	53.9248	56.3239
1554690_a_at	479.375	367.072	434.082	438.116	489.977	460.001	329.139	314.294	353.316	400.11	404.294	432.558	1009.09	908.641	931.11	375.456	406.818	368.194
1554691_a_at	439.74	347.868	468.721	562.614	635.497	593.451	548.609	552.339	525.676	410.205	406.109	395.442	731.353	663.699	717.415	593.685	610.323	561.37
1554692_at	14.4468	18.274	17.3232	16.445	16.4654	15.1493	21.1222	18.6395	16.0455	17.9748	16.849	14.832	15.8335	17.2197	19.8472	13.8832	15.9436	17.6272
1554694_at	30.0394	34.3635	37.0221	34.4589	32.8707	31.6108	34.6518	31.9872	32.2165	33.0728	30.5285	32.0083	27.7417	34.4792	27.1181	29.509	28.3921	34.5494
1554696_s_at	1554.17	1080.99	1490.52	1610.02	1681.34	1512.66	549.265	611.53	554.751	693.439	732.489	642.577	666.991	606.79	606.149	2576.72	2749.57	2300.77
1554697_at	101.935	58.2583	84.4932	70.2598	80.8907	75.6207	108.335	84.3221	86.4424	38.8339	36.0434	46.453	555.119	433.63	455.181	128.602	117.045	124.741
1554699_at	36.583	39.7684	34.3667	38.7327	37.9738	37.3635	41.4033	41.539	45.9577	41.7701	33.6563	37.3506	44.9034	43.9463	42.9212	38.4993	31.4598	34.9465
1554700_at	8.98441	8.45842	11.4945	8.54563	9.10413	8.89491	9.03688	8.95491	9.73164	8.87126	8.39338	8.52954	9.60117	8.24274	9.0637	9.19255	8.70456	9.71115
1554701_a_at	275.464	276.261	295.1	259.423	244.13	245.47	482.672	518.587	472.964	301.913	326.679	325.804	166.802	193.686	178.394	246.002	241.827	248.752
1554702_at	21.4274	23.9731	15.8754	25.1695	21.4874	19.9862	17.6543	24.8208	19.1547	19.2705	23.0252	16.9905	14.4444	19.52	19.7592	18.7468	18.2414	19.1229
1554703_at	15.7954	20.1758	14.4883	15.416	16.3279	14.3376	18.9102	16.9711	19.3647	15.9712	17.6958	15.3474	15.8246	19.2616	18.113	17.3018	17.3512	16.5564
1554704_at	556.568	713.534	540.148	537.211	547.277	569.576	141.17	125.927	142.237	448.68	378.942	524.565	498.664	510.008	483.359	570.801	577.397	637.712
1554705_at	60.4542	65.7453	66.5738	65.8969	58.1429	68.9305	71.4413	77.5341	77.8378	63.1716	59.5468	59.0298	68.1007	70.1889	77.6411	70.5906	68.7555	52.2326
1554706_at	10.8396	10.9106	11.1006	10.6704	11.0807	9.48188	9.95477	10.3224	10.3207	8.61036	9.63166	10.5025	9.49533	9.95645	9.91958	10.4711	10.1883	8.57157
1554707_at	14.9217	13.0276	12.5826	15.8603	13.8275	13.0458	15.8174	12.079	14.9452	13.8755	12.2756	11.2703	15.9619	14.6415	16.4407	11.9589	18.0019	14.1146
1554708_s_at	33.4283	38.4208	37.1124	35.2148	31.5377	34.2435	32.2191	32.2184	34.6424	29.4405	35.0269	36.1483	35.3964	32.9352	32.49	35.3584	37.5648	37.5565
1554710_at	24.3107	23.774	26.0211	26.8753	23.9435	27.9484	26.9162	30.1754	25.7252	30.7925	27.5949	25.3151	31.5547	29.5581	29.1426	31.7031	23.9895	31.8614
1554711_at	24.1573	32.2045	24.9771	27.0664	26.0416	26.7061	22.9455	25.9731	24.8724	24.0171	20.3197	22.2437	27.0754	26.887	25.922	22.8809	28.2582	32.371
1554712_a_at	40.7554	39.2175	39.9169	42.4088	35.8159	35.4964	42.8002	46.0412	37.0512	36.5721	39.5798	37.2181	36.5096	43.2061	35.112	36.8663	31.6838	35.1243
1554714_at	25.2608	21.0218	21.5575	22.5887	20.7839	21.0496	25.1504	26.6289	28.3372	24.1448	21.6528	20.0751	20.6661	28.6151	23.6885	24.251	19.7494	22.9352
1554715_at	25.8642	33.1731	34.9128	29.0643	26.2326	26.7706	28.7347	27.2176	26.6535	27.6878	30.4963	32.3611	27.8695	28.9542	27.2828	26.6397	24.0038	27.9968
1554716_s_at	18.9199	18.0719	18.1688	18.6273	18.0986	18.0524	15.7126	20.2248	15.5141	16.7034	18.6079	16.2586	17.6931	18.5222	18.1407	16.8435	18.851	16.9322
1554717_a_at	30.2876	22.0716	33.2988	33.8046	35.1756	32.3715	20.0303	17.5853	20.4022	27.9027	34.1015	25.6658	28.7272	30.832	30.1538	38.6999	38.0443	28.9166
1554719_at	49.3071	38.6493	43.8199	48.356	42.893	42.4647	42.54	44.3971	46.275	41.3521	39.638	40.8608	45.5844	42.5717	42.9951	46.1774	47.8606	48.9532
1554721_a_at	287.383	282.089	280.885	275.144	299.73	286.908	352.628	370.55	373.85	338.173	330.519	293.63	355.373	352.452	356.239	303.078	304.598	290.155
1554722_at	10.2535	10.7511	10.5278	11.5365	11.9451	12.4912	13.5653	11.1812	14.8424	13.1808	11.7987	13.3989	11.1049	11.3852	11.0605	12.0882	11.9886	11.3825
1554723_x_at	10.1459	10.3904	11.67	9.8752	10.4762	9.80328	10.293	10.8943	10.9847	10.3299	10.6818	9.15016	9.33603	9.25503	10.9271	10.0792	9.89052	10.2353
1554724_at	10.6067	11.7242	10.7404	10.1581	10.3031	11.8023	10.5528	9.06469	12.3463	10.3268	10.1036	9.45333	9.34546	10.0866	12.0185	9.24174	9.72474	10.1005
1554725_at	14.5262	13.4274	14.7871	14.7325	14.4744	12.2333	14.2396	13.1838	14.0547	19.1969	17.6266	16.3782	14.0909	14.3175	15.6614	13.7189	17.1958	14.0434
1554726_at	448.298	364.303	421.679	491.526	481.785	523.948	465.383	500.062	508.106	474.062	445.408	485.954	729.505	626.417	621.276	559.338	560.752	533.222
1554728_at	19.8543	23.5423	19.4669	19.8691	26.4743	17.5828	32.9154	24.74	31.6769	24.8766	22.7201	20.5406	21.9844	19.224	22.8342	21.0411	20.0236	23.7166
1554730_at	59.2232	68.677	48.8103	56.9997	58.0786	58.6068	65.1152	59.4522	55.6832	42.2932	44.8214	41.4738	57.3846	74.2071	62.1249	49.4571	64.8252	58.7225
1554732_at	39.005	46.2778	41.8049	49.6934	37.3091	40.6274	44.1114	44.6003	44.9193	46.2477	43.748	42.3742	53.8645	46.3238	42.96	41.5378	45.6038	41.959
1554733_at	16.9105	16.773	15.9666	15.5689	18.0411	20.706	15.9239	14.7002	16.1106	19.97	15.3714	16.9039	14.8963	12.7423	14.7699	15.5748	15.7224	17.6958
1554735_a_at	84.2627	87.3212	88.4047	94.786	106.167	95.2508	97.5806	103.99	97.2559	90.0772	78.0416	70.7882	101.015	100.845	79.244	71.6053	78.4736	104.798
1554736_at	24.2562	26.6426	24.9177	17.6956	21.2399	19.2265	28.4442	27.0479	40.6506	19.8188	27.0068	22.3063	29.7708	30.8015	26.7911	23.9874	25.7525	23.9358
1554737_at	16.2865	17.6258	17.6125	20.5961	22.013	19.1773	18.4784	19.6749	19.6673	19.2227	18.3146	24.9357	19.5191	19.5967	20.1351	18.694	21.8002	20.4622
1554739_at	23.8803	20.6656	21.6493	22.8182	22.6119	35.0732	20.0264	20.9854	21.4632	23.2146	20.1806	23.7634	18.472	17.0612	17.0429	24.6637	24.0038	23.7975
1554740_a_at	440.227	296.569	496.376	584.467	637.867	594.303	316.357	353.172	315.398	558.027	542.118	516.14	339.204	331.886	343.182	482.304	470.688	531.127
1554741_s_at	65.5228	72.6589	59.2158	65.7749	65.0746	67.0147	198.732	220.741	212.309	75.6709	91.3748	97.9459	89.9475	92.5786	96.2662	49.0347	70.7718	75.3892
1554742_at	13.6408	13.1291	13.2657	12.8571	12.6331	15.014	21.297	29.0455	26.3198	12.7634	12.8623	13.7013	11.5163	12.9529	12.6865	12.9221	12.887	13.5137
1554743_x_at	28.6666	33.1648	30.1635	31.9989	31.7045	32.6327	100.403	127.996	115.936	32.5894	32.2588	28.2758	25.9409	29.5087	29.5513	32.956	35.3813	29.5008
1554744_at	9.704	9.38432	10.1677	11.1932	10.4961	9.70868	9.83332	11.0678	11.9926	10.6019	10.5151	10.979	10.0064	10.9074	10.6569	10.8226	9.05183	10.6132
1554745_at	20.0878	19.7772	18.4857	23.7347	20.0169	22.2002	22.4979	21.0627	20.4617	24.9841	22.5034	23.0505	21.1392	23.0873	20.3499	21.4676	21.6942	21.8512
1554747_a_at	804.368	534.38	806.075	888.162	936.228	880.132	774.902	813.25	726.24	564.725	550.693	559.135	1029.22	923.449	980.49	867.221	887.105	956.249
1554748_at	68.5748	93.6191	72.337	82.148	70.0337	68.7488	73.9302	69.2538	73.0626	71.7673	60.6624	61.7802	80.8642	89.8216	72.4985	72.4985	66.74	74.129
1554749_s_at	139.135	117.69	145.221	149.755	118.502	131.255	120.091	144.703	141.475	175.219	163.078	142.983	121.59	132.518	127.738	114.739	136.034	116.004
1554751_at	11.5622	13.8175	13.4776	15.6152	14.0968	15.8389	25.9754	21.6987	22.3826	18.492	16.5073	16.5935	28.0724	25.2847	22.2634	14.603	15.8062	14.3408
1554752_a_at	76.036	85.3952	76.4627	90.0947	94.3157	85.9722	134.179	139.358	153.242	132.784	121.453	126.797	139.339	166.188	171.081	87.3455	76.4617	94.5005
1554755_a_at	34.6457	35.573	26.6811	38.2954	34.459	32.0703	38.7597	32.8294	39.4814	30.7346	31.0671	32.258	35.9701	35.0562	36.5389	30.5961	36.3413	37.9299
1554757_a_at	203.372	118.405	258.443	280.371	316.467	312.007	270.181	251.987	193.709	244.437	244.074	223.71	151.145	152.288	162.38	218.84	227.762	243.768
1554758_a_at	140.666	105.973	169.019	194.034	244.617	235.241	216.879	212.793	194.813	171.455	149.121	148.552	144.36	146.7	158.862	176.425	165.093	176.298
1554759_at	87.184	89.9304	97.8075	93.3533	93.7421	92.0738	97.7075	109.353	91.0959	91.2602	95.3337	89.0055	93.2037	101.514	91.5635	82.4895	84.4116	81.1548
1554761_a_at	169.516	100.854	180.297	181.515	198.541	190.627	122.955	111.241	98.9809	169.543	137.834	152.2	153.463	111.11	158.979	207.458	218.415	203.243
1554762_a_at	312.935	291.915	291.215	271.363	282.513	295.124	347.246	379.47	378.703	303.569	322.441	306.167	272.804	276.313	261.116	270.603	245.314	255.478
1554763_at	24.0634	28.3228	23.7904	26.0744	31.598	23.8774	23.7972	23.1575	26.0559	29.1651	29.0833	26.8647	24.3643	27.2208	26.5231	19.1302	18.7092	22.7644
1554764_a_at	10.7529	8.43633	9.53359	9.80936	10.1348	8.8119	9.62703	8.68227	11.2398	9.54308	9.94771	9.22717	9.18784	8.12346	10.7495	9.07425	9.22905	9.4039
1554765_a_at	27.041	26.324	26.4542	27.4843	24.8687	23.7885	25.34	24.333	22.8617	26.9368	27.8053	23.3472	24.571	26.887	24.6495	28.9726	26.5725	23.0649
1554766_s_at	23.9824	19.195	19.9581	25.2298	22.2767	17.219	18.1873	17.6049	17.2306	22.3267	16.5668	15.9333	17.3848	18.8712	18.162	20.4292	16.155	19.3147
1554767_s_at	142.456	115.862	126.808	138.531	162.806	139.13	113.799	131.877	117.936	128.433	126.404	133.307	119.784	92.5382	108.649	136.062	154.478	149.232
1554768_a_at	841.486	646.425	737	687.279	709.033	670.875	151.688	165.046	131.937	180.431	162.04	147.548	278.236	246.441	234.926	1301.82	1318.3	1173.94
1554769_at	19.4937	20.8012	19.1006	25.4167	33.273	26.5761	32.2647	24.7965	35.7385	25.7858	29.481	50.0709	45.5453	49.2033	48.6598	25.6904	25.264	32.6994
1554770_x_at	15.4182	24.4203	21.2241	20.8279	23.0971	23.5588	21.7962	23.2271	24.7971	22.7207	30.661	25.88	33.649	41.3551	35.5483	24.5235	22.9827	21.7291
1554771_at	33.5024	30.8453	27.4536	22.9702	25.0177	26.827	28.9692	28.3035	28.0452	37.6581	42.2019	42.8126	28.03	29.2324	33.8183	22.3085	24.4091	24.6305
1554772_at	41.0951	42.0369	36.4071	44.4986	38.4095	47.255	42.5027	44.8228	59.2968	55.3258	44.6299	46.2255	50.2269	43.364	38.1484	38.1768	40.9971	31.5921
1554773_at	48.7403	53.2157	44.9034	60.8289	53.72	44.0478	52.3028	50.3535	51.3425	48.8513	50.0731	38.5074	46.787	49.6247	46.851	48.4167	49.8262	56.3373
1554774_at	126.797	86.3811	130.301	100.943	122.527	121.033	248.007	221.911	191.556	112.474	104.065	118.526	137.589	138.553	148.652	120.743	129.189	125.797
1554776_at	17.6671	18.7855	14.2447	16.228	15.7465	15.2706	18.2824	14.772	18.224	18.2588	16.0926	17.1505	16.5694	15.9827	18.0156	13.7128	15.8002	16.384
1554777_at	19.1276	16.0112	14.5018	18.0959	16.866	20.0997	16.0479	18.3576	16.9103	16.8907	15.6681	15.6858	15.7623	17.229	15.5028	14.6313	15.9469	18.3224
1554778_at	9.99123	9.86787	10.7182	9.33525	9.93261	11.0386	9.39569	10.6147	9.10418	9.89555	8.76009	8.77343	9.58434	8.78688	9.35465	11.641	8.68227	10.4126
1554779_s_at	14.9054	19.4675	14.1008	15.4358	14.3616	14.4786	13.6308	15.7601	14.5974	14.9671	15.4444	21.0785	15.9901	14.8449	15.3559	20.2253	14.6038	16.1384
1554780_a_at	161.62	145.732	130.779	164.186	193.642	176.528	260.156	266.353	175.109	170.054	156.016	140.364	159.923	136.262	140.455	232.236	197.049	217.575
1554781_at	21.9177	23.5085	24.6858	17.5708	12.8966	15.8005	14.8091	16.9093	12.1628	16.4517	16.7029	18.3009	19.1112	20.1545	20.1775	14.1196	17.061	17.3591
1554782_at	55.045	64.9339	62.7443	67.2529	57.0868	62.436	62.2107	62.9195	74.2385	63.4925	57.5324	53.1705	63.0347	62.5358	62.436	59.1396	53.6936	59.7291
1554783_s_at	41.7724	39.5798	41.1617	44.6063	42.3746	38.7508	65.2121	70.5058	68.9037	40.7594	34.5341	30.9832	50.2665	59.3772	64.6732	44.1857	47.6923	39.349
1554784_at	11.9761	9.95732	11.4237	12.2913	12.6604	12.4876	12.7534	11.3496	12.0397	13.5683	12.4666	11.9221	12.1166	11.1158	12.6534	10.5369	10.579	11.6088
1554785_at	17.5264	17.8492	17.6808	18.7845	20.6711	21.4072	26.9855	19.1243	18.7707	15.2716	14.2409	16.138	15.6287	18.0387	18.3661	22.9132	24.9455	19.317
1554786_at	13.8434	15.3787	14.4074	13.9725	12.9377	11.9441	12.475	11.9943	12.9841	13.0302	13.0549	12.2046	13.8583	11.0954	13.6884	12.1427	13.4555	12.1148
1554787_at	67.0334	58.2776	55.9845	51.5649	61.463	50.189	65.9119	84.5049	71.2674	56.7206	60.6527	52.4665	54.897	51.4226	58.1861	53.2915	45.2134	53.6789
1554789_a_at	118.655	73.4709	134.084	104.248	116.388	116.464	30.1119	21.0397	19.8168	64.041	71.8747	73.1417	76.918	67.1249	65.6278	84.9558	81.5662	85.611
1554790_at	39.0511	42.2722	40.0484	50.2255	47.4631	45.6105	45.958	46.3236	39.0682	41.1701	44.7267	41.1083	53.7083	49.6073	53.0787	40.6353	47.8606	48.1274
1554791_a_at	94.6126	73.7547	100.513	97.3452	94.8721	104.44	106.578	104.006	117.207	102.383	101.442	105.262	116.826	127.831	133.743	85.1343	101.699	93.0257
1554793_at	9.98248	11.4798	10.3695	9.15047	9.95855	9.66285	9.75484	10.1883	10.4346	8.97711	7.52144	8.86842	13.1945	11.9627	15.031	11.3555	11.8652	11.8061
1554794_a_at	196.797	171.237	212.264	270.825	288.909	307.294	237.652	267.556	224.13	261.643	269.118	240.752	316.516	262.686	329.216	283.35	293.236	311.898
1554795_a_at	74.6739	63.4401	80.6814	83.2108	76.3108	77.2467	74.2058	76.6704	83.9444	83.9322	84.9018	70.4758	71.591	68.5023	72.8794	128.925	79.6964	113.327
1554796_at	44.9452	50.6052	48.9117	61.8808	45.1601	46.1357	50.8138	47.0452	47.844	43.9771	38.0863	45.1798	48.2552	52.6203	52.8663	46.2018	47.7047	69.2172
1554797_at	10.9689	11.9126	9.66374	11.3747	11.6883	11.1111	13.3842	12.0629	11.6785	11.3156	10.9818	12.1035	10.571	11.5842	11.8323	11.6943	13.7298	12.0196
1554798_at	56.3536	57.0015	59.9529	54.8126	55.7417	59.148	66.7918	57.6695	58.0744	56.7206	56.7315	57.2941	49.6483	52.7568	49.4902	59.8357	60.0478	53.0954
1554800_at	43.9888	42.8231	40.7416	49.7535	36.226	44.9697	40.8259	51.7005	45.9695	48.8573	41.3075	42.6216	42.2076	46.2645	40.9586	41.9037	36.271	41.931
1554801_at	16.358	18.587	17.7546	18.3332	16.9915	16.6396	18.614	21.5635	19.9307	16.3888	15.1977	17.3955	19.2271	16.1423	18.4889	19.3053	15.7324	17.1561
1554803_s_at	59.6115	55.0019	63.8537	71.1431	68.8029	70.7446	59.125	59.2112	57.6153	67.9335	67.1859	64.399	59.1593	71.1039	66.3233	51.5513	65.6162	61.9835
1554804_a_at	307.079	291.377	314.315	338.298	299.14	292.767	353.876	330.74	308.746	300.65	320.674	315.25	258.239	290.595	288.183	247.742	301.609	298.054
1554805_at	49.7683	50.9536	50.3216	56.5991	48.4495	56.6639	48.3939	44.4393	38.1019	48.4366	49.6121	47.279	60.3313	57.468	49.5969	48.3714	43.4301	46.634
1554806_a_at	1059.59	867.7	1105.18	1054.13	1053.83	1088.88	567.33	585.023	551.35	1014.17	1025.47	987.142	874.316	796.677	873.749	949.412	923.908	982.375
1554807_a_at	173.853	114.241	178.067	209.881	222.083	222.953	625.393	724.353	618.036	240.239	201.852	206.241	686.075	536.679	569.456	229.586	231.148	224.741
1554808_at	25.6929	26.4106	27.2764	25.0656	30.234	22.1053	30.1277	30.7124	33.107	24.3873	29.0607	28.8009	28.6544	26.933	27.6734	23.5054	29.3676	22.0214
1554809_at	91.9288	89.8145	102.437	94.9397	84.8312	96.6959	106.12	113.075	104.427	95.1865	91.0148	88.2599	81.9955	82.8	92.2979	80.0915	85.0316	94.354
1554810_at	17.2513	19.8105	17.9036	20.9034	22.4552	17.932	26.7436	25.6989	30.5617	23.5653	27.8684	21.7651	22.6946	24.4721	19.1287	21.201	17.6339	24.7483
1554812_at	15.3512	19.2763	16.6377	15.1084	15.7334	15.0903	16.0287	15.8923	14.0797	16.3126	15.3778	16.3201	15.2142	15.6191	16.0781	14.9095	16.425	16.506
1554813_at	13.5764	12.3188	11.6521	13.3705	15.1307	12.7054	12.9131	13.1031	14.1306	12.6668	12.7693	12.5373	12.3001	12.7613	13.319	14.7226	13.2932	16.1369
1554814_at	140.648	142.79	156.63	155.16	136.878	124.458	166.248	155.389	147.934	158.454	154.765	144.593	148.498	145.129	151.587	137.722	134.097	137.173
1554816_at	13.8056	14.7226	15.2084	15.0768	16.9914	14.2421	14.9301	14.704	12.3567	15.2084	15.0668	14.5939	14.1492	13.4825	14.3806	17.2451	14.7785	17.1391
1554818_s_at	33.7929	31.8458	33.8978	37.4671	30.5025	31.8304	53.7245	43.056	45.9896	28.2878	33.2495	27.3059	44.273	41.8843	41.8274	32.781	35.5779	32.2425
1554819_a_at	88.3328	96.2158	103.387	115.891	101.452	103.629	139.605	148.13	121.31	85.2675	90.1641	95.8779	94.6067	101.346	110.39	103.394	86.5651	110.988
1554820_at	9.78621	10.1967	10.5946	10.9824	9.03989	8.3214	12.2709	12.673	10.4315	11.2666	11.5637	10.9844	10.4689	10.076	10.2928	9.9799	9.48815	10.6204
1554821_a_at	535.566	451.557	550.217	477.991	543.918	556.473	105.216	95.2975	100.969	410.236	426.991	429.701	306.789	292.608	323.464	519.519	523.853	513.339
1554822_at	18.428	21.979	21.6345	19.1352	22.6103	20.0333	18.6079	20.0094	18.8219	18.8707	19.6043	18.6925	19.7166	20.2285	16.9472	24.5395	21.9545	21.4729
1554824_at	18.5208	17.0998	17.3295	14.937	16.3843	19.035	23.2135	19.6715	17.2493	16.8426	19.9329	21.0967	20.4528	18.5222	19.3509	16.7726	17.9962	18.0036
1554825_at	17.6913	21.1522	21.8248	20.329	17.638	16.6488	22.0249	19.9828	21.2043	14.7524	17.8394	18.488	21.548	23.1631	19.1183	18.5808	16.6045	19.5608
1554826_at	38.2828	41.4684	39.1192	36.5876	43.0765	37.5968	32.532	36.9922	40.9586	40.3066	38.0623	37.2181	42.3362	42.5836	39.5114	34.1441	37.0717	41.4219
1554827_a_at	96.4284	107.14	95.8124	117.597	98.7436	90.8478	122.13	133.021	113.186	114.58	113.065	91.8826	107.702	103.56	117.869	96.8738	81.8021	127.825
1554828_at	18.7555	18.4431	18.9454	19.908	20.1784	19.9348	23.5055	26.1919	29.1402	23.1632	20.5086	20.5308	19.934	18.3045	20.5308	21.4451	19.3719	19.6667
1554830_a_at	1213.11	935.446	1296.57	1639.94	1774.16	1767.75	412.297	478.383	447.626	645.099	595.105	641.744	1275.26	1225.33	1288.42	1234.95	1254.22	1423.55
1554831_x_at	13.0959	13.4974	10.8731	14.0434	13.7772	13.0349	14.7649	13.667	13.5888	12.1366	11.9145	13.8671	12.8561	13.0556	12.6447	12.9221	11.567	11.9764
1554833_at	37.9186	33.5058	39.4328	33.2592	34.2065	34.4971	29.0145	32.284	29.8302	39.3517	37.2029	41.8959	46.9732	42.176	49.0238	35.2384	30.4699	41.5114
1554834_a_at	81.7954	53.1852	78.585	70.1484	83.5787	85.3292	111.017	93.0794	117.213	70.1008	66.6961	56.6963	136.63	144.428	139.065	56.302	64.8543	67.9759
1554835_a_at	102.203	62.1453	93.0066	116.331	112.038	126.273	74.9829	85.4819	62.4809	142.53	122.199	134.065	103.819	102.752	93.2522	106.128	134.833	137.451
1554836_at	35.6526	33.589	36.7267	37.3927	32.1681	29.6132	34.0752	39.1741	33.981	38.5099	33.6459	28.5321	30.8087	33.542	33.0994	34.7981	28.1132	36.971
1554837_a_at	90.4093	86.4418	95.7023	90.8784	79.5831	107.96	50.1189	60.9245	56.2432	64.8622	63.9631	64.9826	61.1174	54.5438	62.8212	77.9694	74.0317	70.9933
1554839_at	65.6298	82.7027	79.7402	77.4272	73.834	75.6714	112.245	112.532	112.532	86.6516	93.8563	89.6317	99.7205	86.4212	86.3994	71.7533	84.1836	70.0574
1554840_at	49.0468	44.7087	42.0376	44.6529	38.558	41.3639	42.6387	43.3879	36.4194	42.5096	43.3313	51.676	36.6866	39.9627	36.3036	33.3038	35.4747	44.1589
1554841_at	69.2309	68.918	62.6724	36.2197	49.6951	40.438	48.264	46.4019	44.9678	25.2468	26.4869	29.5671	53.0536	52.5456	53.5243	42.7696	51.6974	44.488
1554842_at	30.8338	27.9879	33.548	31.1542	31.7637	29.2015	33.2703	42.6029	33.6418	38.831	31.3211	39.5213	34.966	34.5235	40.0972	31.5461	31.6671	32.6017
1554844_at	14.5442	13.9156	14.9712	17.6445	16.9209	16.3623	17.3922	16.4376	15.9205	15.3853	14.9348	17.568	17.8251	16.7721	15.3647	16.1276	15.6303	16.8164
1554846_at	13.5017	14.5974	14.3063	13.6001	16.0571	15.2988	15.1686	14.8526	14.7847	13.9741	14.3149	12.6353	15.8945	15.5354	15.1686	13.1858	15.4125	15.7177
1554847_at	41.3438	41.3314	33.986	41.817	40.1145	36.0438	45.7653	50.774	41.7625	38.5618	50.3342	46.7428	38.3659	37.0366	35.8049	45.3708	40.0823	35.3285
1554849_at	33.0272	31.8913	30.0242	31.091	36.6262	30.2077	27.644	29.8152	37.4841	30.8541	32.6293	28.3774	30.2612	28.6338	38.3576	33.4095	31.4185	32.5097
1554850_at	41.3093	35.8511	49.9111	43.2487	40.4246	38.6229	40.3187	48.344	34.4259	44.4169	52.1616	41.5054	42.3781	50.3317	39.4037	39.6293	41.2839	28.6154
1554852_a_at	29.8945	30.7904	25.1971	29.4948	27.76	26.2467	35.242	35.922	37.7597	30.8328	31.0633	31.6525	34.0702	35.1815	37.1874	30.5209	30.0851	31.8754
1554853_at	15.0026	15.4503	15.3423	14.9481	14.0592	12.6764	15.8881	17.5408	16.1106	15.2674	13.4953	15.1131	13.6993	14.4972	13.8919	14.0866	15.4429	14.9258
1554855_at	11.7523	10.7846	12.6556	11.6878	11.1303	12.3628	10.328	11.4475	11.3621	12.5866	11.768	11.6761	10.3153	10.431	10.9116	15.4789	11.3744	12.764
1554857_at	96.1904	86.0283	96.2625	103.458	92.5076	98.6443	103.897	108.381	109.484	87.9885	92.0389	98.0242	98.6201	97.4818	115.661	93.3436	91.6869	86.2849
1554860_at	23.4478	25.331	24.1687	24.185	22.7688	20.7774	23.9901	26.9915	26.6138	27.9958	24.168	24.4789	23.4471	26.516	26.8209	21.0067	23.0811	21.8238
1554862_at	10.6925	13.2619	13.4482	10.9374	10.3926	10.9319	12.0848	12.8186	13.6807	10.8819	12.3487	12.9098	11.5956	10.9055	12.6884	12.642	12.3944	12.2674
1554863_s_at	83.4261	73.1035	58.7228	65.8672	65.722	73.8702	91.7471	83.0807	99.0726	78.1263	76.5163	86.3945	72.8071	74.4254	81.4179	63.7374	66.1988	69.0558
1554864_a_at	195.124	145.33	191.498	204.757	222	209.717	188.442	172.716	176.558	164.224	133.958	152.019	167.649	177.14	178.691	223.068	238.091	241.489
1554865_at	14.0658	13.4969	13.0162	15.0395	11.9225	12.8459	10.5766	12.0284	10.7584	12.5313	12.5132	10.4526	13.4369	12.6002	14.8976	10.8236	10.0328	12.5132
1554866_at	16.7617	13.9703	12.3646	12.0856	11.9943	12.8407	11.8599	13.2227	13.1168	12.734	15.6355	14.1423	12.0564	13.1323	14.6335	11.6556	12.943	14.1541
1554867_a_at	101.869	89.2471	113.856	112.188	116.895	109.369	96.2658	100.012	97.1763	105.429	104.593	92.1767	129.849	146.78	144.604	100.189	115.759	102.048
1554868_s_at	2928.84	2335.57	2847.19	3034.38	2952.95	3131.28	4189.62	4340.58	4038.15	4173.49	4024.47	4366.32	3759.25	3659.2	3578.59	2859.63	3049.41	2885.53
1554869_at	119.577	115.852	120.033	113.217	115.992	115.63	118.221	119.279	112.196	109.35	108.215	91.1166	101.503	114.72	103.831	96.1125	96.0245	96.019
1554871_at	12.8087	12.3233	12.7357	12.0445	12.6546	12.9668	12.0895	13.051	13.0639	11.2685	10.8359	12.5705	11.8906	10.5888	11.9028	11.4037	11.9611	12.1211
1554872_a_at	68.8261	55.9748	60.6851	66.5805	64.2054	70.0806	67.4094	81.5717	69.6103	59.8352	73.4321	55.0905	49.4881	61.6313	53.2126	65.4715	61.6928	63.9437
1554873_at	115.289	98.5182	108.746	111.561	111.008	105.895	147.737	130.701	136.836	129.348	118.815	141.799	120.723	116.785	125.246	123.834	136.742	104.538
1554874_at	11.8006	12.3116	11.1246	11.3496	9.96709	14.2902	11.297	12.5812	10.2518	11.2325	11.8415	9.56908	10.9506	10.8804	11.5883	10.4167	10.42	11.8695
1554875_at	11.0923	12.356	12.8783	12.1863	11.4398	12.7827	12.4392	12.7125	12.3729	12.1085	14.6432	11.8898	14.882	13.9883	11.4839	14.0429	12.8124	12.5914
1554876_a_at	26.1707	28.3669	30.0887	31.0927	32.4322	27.1916	22.4088	28.2323	25.8474	24.4665	23.3522	26.887	26.8382	24.0118	23.1684	26.6065	20.8661	30.577
1554878_a_at	758.145	419.164	676.919	973.634	1032.22	1052.25	547.041	709.747	494.897	863.129	820.644	794.474	573.532	424.059	494.382	815.667	858.223	858.637
1554880_at	90.342	86.078	78.2223	98.6364	94.255	100.456	100.979	99.5884	96.7276	91.0088	103.274	84.9953	95.6096	95.176	88.7611	91.8982	85.0446	96.5428
1554882_at	11.8227	14.3099	14.3668	12.89	15.4721	15.3468	13.2663	12.6662	13.5063	14.9762	15.8012	13.9433	12.5198	13.4823	11.8381	12.435	12.9777	12.7346
1554883_a_at	223.914	141.957	207.483	233.73	237.043	249.012	254.323	281.853	236.13	251.081	240.408	204.431	195.631	154.895	181.353	254.528	220.311	199.019
1554884_at	10.0472	12.1586	8.45375	9.92973	10.092	10.1753	10.7279	10.363	10.1093	12.4048	10.0771	9.40061	9.20364	10.1167	10.4869	9.9799	9.42882	11.5284
1554885_a_at	67.4479	50.0648	59.973	81.475	87.1624	89.006	71.7238	94.167	83.0685	55.6927	43.0349	50.4552	64.576	57.8281	54.4295	138.338	140.501	118.964
1554886_a_at	41.9579	35.6954	33.491	40.9648	46.0442	42.5894	67.7833	76.8531	59.8877	49.6958	55.7463	54.1631	54.1119	56.7541	66.4301	39.0258	36.243	41.4668
1554887_at	41.2086	33.0621	34.5081	27.3195	33.683	35.0327	40.8804	43.8621	53.2543	31.6507	36.0774	33.2838	31.9955	27.6651	34.427	40.2782	55.8535	38.9426
1554889_at	11.3258	10.5909	11.242	11.7134	11.2763	11.9002	11.8974	16.2423	15.4179	11.3673	13.9973	12.5632	12.4241	13.0487	12.0564	13.7223	10.9996	13.5305
1554890_a_at	195.774	153.613	180.613	241.963	259.693	260.344	232.638	235.288	258.809	234.379	229.331	232.404	174.188	162.707	170.025	240.746	266.436	230.297
1554891_at	57.5187	70.8281	63.7875	66.9878	57.0054	54.9549	54.3216	53.93	57.1874	62.3371	57.1874	63.1477	46.789	42.8757	52.0109	48.9433	53.2807	60.4621
1554892_a_at	12.3302	14.7226	14.0004	14.7322	15.8945	15.6156	16.7806	15.4703	13.9301	16.3224	13.5152	15.3313	14.7253	15.5546	13.3989	16.2933	13.5764	14.8377
1554894_a_at	247.408	224.617	264.272	198.568	217.146	228.741	364.411	361.165	315.001	132.359	145.946	138.246	151.62	141.464	169.646	244.695	225.673	225.575
1554895_a_at	80.6177	85.4427	87.7891	95.646	68.448	82.5241	78.9648	78.6635	85.2164	79.9635	76.6809	79.9004	84.9705	95.4697	83.5787	79.1535	80.6042	90.2413
1554897_s_at	28.3353	39.4217	33.0527	31.4936	27.4589	34.0565	27.424	31.7531	23.3869	23.8292	26.5517	28.681	34.5185	35.1311	28.1904	29.1063	30.8927	38.9162
1554899_s_at	13.7836	17.1127	17.1278	14.6459	13.6218	14.8831	15.2962	17.0279	15.5032	15.0355	15.8262	15.2256	14.5493	15.4682	13.7959	19.4408	13.9523	17.9511
1554901_at	13.6712	13.6595	14.2512	15.4158	15.3593	14.0355	14.7898	16.7658	14.2847	14.1703	14.4144	16.017	14.1131	15.226	13.9155	11.7654	12.8011	14.1581
1554903_at	161.151	164.508	162.803	187.908	163.723	147.133	171.832	189.323	157.472	141.892	128.797	153.618	156.63	178.627	169.508	142.694	133.967	168.392
1554905_x_at	179.255	178.932	174.519	194.664	172.155	169.52	192.339	196.505	178.647	158.496	161.581	142.939	169.565	183.871	181.782	152.13	159.058	170.19
1554906_a_at	15.3778	15.2958	19.2099	15.6697	15.2077	15.8511	16.6363	14.7688	13.538	13.2453	12.3386	13.4476	12.6106	14.1318	16.2397	17.2685	20.0534	15.5109
1554907_a_at	63.0201	67.8256	80.8375	67.8464	60.097	64.5551	79.4829	66.6373	69.324	55.9852	61.4139	60.7607	54.3719	55.7302	52.3429	62.4925	58.7294	65.4408
1554908_at	15.7038	15.9871	18.3164	15.519	16.3789	16.1269	14.3226	16.2831	16.7904	19.5684	16.8107	18.5552	14.4935	15.7031	15.7201	15.8252	17.0054	14.3658
1554909_at	31.4078	27.5574	29.9091	33.5359	29.0884	27.598	30.1495	35.6587	38.104	24.7788	28.4664	28.6455	31.7463	34.6587	31.6339	29.1835	27.6138	31.6998
1554910_at	13.0092	14.3099	14.7824	14.0434	13.2572	13.8252	16.6347	15.1908	16.5892	19.3911	20.0734	20.5619	18.55	18.289	16.7335	14.7121	16.3871	15.9808
1554911_at	64.9339	66.8881	54.5579	76.1555	54.7234	54.2327	63.3239	60.5644	57.0644	57.5438	72.8126	62.3877	66.1216	52.1368	60.8265	46.0824	50.1601	62.14
1554912_at	12.8326	14.0383	15.6596	12.7581	12.6498	12.0721	17.1124	16.7611	16.4548	12.6038	13.28	12.3944	12.9679	13.1136	12.3539	13.1165	12.3764	12.8434
1554914_at	21.1835	22.5384	23.7257	27.5446	24.1323	23.6674	21.2806	21.5871	22.6838	29.2111	27.9377	23.7597	22.9069	25.6165	30.0627	25.5478	24.0038	22.1599
1554915_a_at	356.676	346.75	330.362	279.361	313.994	341.853	401.684	409.536	428.136	312.241	267.764	304.186	351.655	325.18	285.835	339.607	339.547	364.889
1554916_a_at	33.7759	30.2568	23.4892	32.6396	33.6062	32.3594	35.0397	38.4307	36.7534	33.4338	39.2408	33.6994	50.5264	42.5524	41.936	30.4436	34.0437	36.9349
1554918_a_at	94.0511	69.6659	91.619	89.4545	123.798	119.648	203.546	190.19	189.434	80.1361	95.1224	84.5715	146.212	117.705	166.523	127.521	122.663	127.741
1554919_s_at	78.7984	70.7718	96.9302	83.1205	83.6708	71.6668	116.608	125.85	125.17	85.2764	98.2663	90.6871	102.527	96.599	89.5867	67.7017	64.6443	63.8705
1554920_at	8.56897	9.44915	7.9903	8.78344	8.66173	8.77244	9.09356	8.58757	8.51887	8.23317	8.13179	9.19205	8.21452	8.36114	8.29695	8.66303	7.98218	7.90661
1554921_a_at	12.2895	12.9109	13.4257	14.1824	12.7514	13.0278	12.049	12.222	11.8412	13.4257	11.6985	12.547	12.3482	10.877	12.2121	12.7137	13.4953	11.2811
1554922_at	11.5112	11.2503	12.1884	11.7588	11.8177	12.4182	12.2628	13.1192	11.3834	10.1638	12.5943	12.376	11.1354	10.5386	11.2776	11.9568	15.3466	12.5741
1554923_at	17.7878	13.7246	13.4181	16.689	16.9194	17.6895	19.4613	14.8717	20.4316	17.3635	13.138	13.4556	20.1852	21.6286	17.0298	17.9707	18.8853	17.0873
1554927_at	27.293	29.078	30.7044	31.035	31.7712	31.0687	33.0534	37.9465	36.1995	32.2999	30.5314	30.4536	29.0377	32.2822	31.7171	25.991	28.376	31.0085
1554929_at	26.3453	39.8392	32.0854	28.5599	30.4718	29.164	24.2801	25.825	23.8968	30.0618	43.3666	41.791	28.1456	27.76	23.8796	24.7643	23.6546	25.4889
1554930_a_at	183.295	130.956	191.856	211.909	202.025	211.211	400.703	420.593	359.408	196.325	150.911	136.83	348.422	312.464	339.727	233.392	217.645	219.976
[truncated: 52,737 more rows]
